# Supplementary material for: The impact of delayed treatment of uncomplicated P. falciparum malaria on progression to severe malaria: A systematic review and a pooled multicentre individual-patient meta-analysis
Source: PLoS Med. 2020 Oct 19;17(10):e1003359. doi: 10.1371/journal.pmed.1003359 (PMC7571702; doi:10.1371/journal.pmed.1003359)
Supplement: S1 Data — (CSV) [file pmed.1003359.s031.csv]

dataset	age_yrs	loweduc	orig_def	sev_uncomp	distance_km	travhrs	pf_3cat	urban_tanzania	pop_dens_over300	duration_illness_days	duration_fever_days	cm	sma	rds	hyperlact	hypogly	hyperpar	renal_imp	jaund	prostration	death	hb	transfusion	temperature	duration_convulsions_days	duration_unconscious_days	duration_diffbreath_days	duration_fastbreath_days	duration_respdist_days	duration_coma_days	prior_antimal	prior_act
Gambia 2005_2011	12		0	Uncomplicated			1		1	3		0	0		0	0	0			0	Alive	11.89999962	0	36							0	0
Gambia 2005_2011	14		0	Uncomplicated			1		1	7		0	0		0	0	0			0	Alive	12.60000038	0	36.29999924							0	0
Gambia 2005_2011	5		0	Uncomplicated			1		1	3.3		0	0		0	0	0			0	Alive	10.60000038	0	36.59999847							0	0
Gambia 2005_2011	8		0	Uncomplicated			1		1	2.5		0	0		0	0	0			0	Alive	13	0	37.40000153							0	0
Gambia 2005_2011	12		0	Uncomplicated			1		1	7		0	0		0	0	0			0	Alive	12.19999981	0	36.29999924							1
Gambia 2005_2011	10		0	Uncomplicated			1		1	2		0	0		0	0	0	0	0	0	Alive	11.80000019	0	36.59999847							0	0
Gambia 2005_2011	12		0	Uncomplicated			1		1	3		0	0		0	0	0			0		11		37							0	0
Gambia 2005_2011	13		0	Uncomplicated			1		1	7		0	0		0	0	0			0	Alive	12	0	36.59999847							0	0
Gambia 2005_2011	3		0	Uncomplicated			1		1	7		0	0		0	0	0			0	Alive	8.199999809	0	37.40000153							1
Gambia 2005_2011	7		0	Uncomplicated			1		1	3		0	0		0	0	0			0	Alive	11.19999981	0	36.40000153							1
Gambia 2005_2011	13		0	Uncomplicated			1		1	4		0	0		0	0	0			0	Alive	11.5	0	36.70000076							0	0
Gambia 2005_2011	4		0	Uncomplicated			1		1	14		0	0		0	0	0			0	Alive	9.399999619	0	38.20000076							1	1
Gambia 2005_2011	14		0	Uncomplicated			1		1	0		0	0		0	0	0			0	Alive	12.30000019	0	37							0	0
Gambia 2005_2011	12		0	Uncomplicated			1		1	5		0	0		0	0	0			0		10.89999962		37.09999847
Gambia 2005_2011	11		0	Uncomplicated			1		1	4		0	0		0	0	0			0	Alive	16.89999962	0	36.40000153							0	0
Gambia 2005_2011	7		0	Uncomplicated			1		1	4.8000002		0	0		0	0	0			0	Alive	9	0	38.40000153							1
Gambia 2005_2011	3		0	Uncomplicated			1		1	9.8000002		0	0		0	0	0			0	Alive	9.300000191	0	37.70000076							0	0
Gambia 2005_2011	3		0	Uncomplicated			1		1	7		0	0		0	0	0			0	Alive	17.5	0	38.79999924							1
Gambia 2005_2011	6		0	Uncomplicated			1		1	5		0	0		0	0	0			0	Alive	16.20000076	0	37.59999847							0	0
Gambia 2005_2011	15		0	Uncomplicated			1		1	1		0	0		0	0				0	Alive	11.30000019	0	39.20000076							0	0
Gambia 2005_2011	8		0	Uncomplicated			1		1	3		0	0		0	0	0			0		13.89999962	0	37.40000153							0	0
Gambia 2005_2011	13		0	Uncomplicated			1		1	3		0	0		0	0	0			0	Alive	12.80000019	0	36.5							0	0
Gambia 2005_2011	7		0	Uncomplicated			1		1	3		0	0		0	0	0			0		12.60000038	0	36.40000153							0	0
Gambia 2005_2011	11		0	Uncomplicated			1		1	2		0	0		0	0	0			0	Alive	13.39999962	0	36.40000153							0	0
Gambia 2005_2011	13		0	Uncomplicated			1		1	6.5		0	0		0	0	0			0	Alive	14.69999981	0	37.20000076							1
Gambia 2005_2011	10		0	Uncomplicated			1		1	2		0	0		0	0	0			0	Alive	12.5	0	38							0	0
Gambia 2005_2011	10		0	Uncomplicated			1		1	3		0	0		0	0	0			0	Alive	13.30000019	0	38.90000153							1
Gambia 2005_2011	10		0	Uncomplicated			1		1	2.5		0	0		0	0	0			0	Alive	13.60000038	0	39.70000076							0	0
Gambia 2005_2011	7		0	Uncomplicated			1		1	2		0	0		0	0	0			0		15.89999962		36.40000153							0	0
Gambia 2005_2011	7		0	Uncomplicated			1		1	1		0	0		0	0	0			0		11.69999981		37							0	0
Gambia 2005_2011	11		0	Uncomplicated			1		1	2.8		0	0		0	0	0			0	Alive	13.10000038	0	38.79999924							0	0
Gambia 2005_2011	8		0	Uncomplicated			1		1	2.8		0	0		0	0	0			0	Alive	10.10000038	0	37.20000076							0	0
Gambia 2005_2011	11		0	Uncomplicated			1		1	2		0	0		0	0	0			0		11.69999981		38							0	0
Gambia 2005_2011	13		0	Uncomplicated			1		1	3		0	0		0	0	0			0	Alive	12	0	36.59999847							0	0
Gambia 2005_2011	14		0	Uncomplicated			1		1	3		0	0		0	0	0			0	Alive	13.39999962	0	37.5
Gambia 2005_2011	16		0	Uncomplicated			1		1	3		0	0	0	0	0	0			0	Alive	12.80000019	0	36.70000076							0	0
Gambia 2005_2011	4		0	Uncomplicated			1		1	4		0	0	0	0	0	0			0	Alive	13.10000038	0	37.59999847							0	0
Gambia 2005_2011	7		0	Uncomplicated			1		1	2		0	0		0	0	0			0	Alive	12	0	39.90000153							0	0
Gambia 2005_2011	1.83		0	Uncomplicated			1		1	7		0	0		0	0	0			0	Alive	8.5	0	38.29999924							1
Gambia 2005_2011	9		0	Uncomplicated			1		1	4		0	0		0	0	0			0	Alive	13.60000038	0	37.59999847							1	1
Gambia 2005_2011	7		0	Uncomplicated			1		1	3		0	0		0	0	0			0	Alive	11.69999981	0	37.40000153							0	0
Gambia 2005_2011	7		0	Uncomplicated			1		1	7		0	0		0	0	0			0	Alive	11.89999962	0	38.29999924							1
Gambia 2005_2011	7		0	Uncomplicated			1		1	3		0	0		0	0	0			0	Alive	12.10000038	0	37.29999924							0	0
Gambia 2005_2011	9		0	Uncomplicated			1		1	2.8		0	0		0	0	0			0	Alive	13.89999962	0	38.20000076							0	0
Gambia 2005_2011	7		0	Uncomplicated			1		1	5		0	0		0	0	0			0	Alive	7.800000191	0	37.29999924							1	1
Gambia 2005_2011	10		0	Uncomplicated			1		1	4.8000002		0	0		0	0	0			0	Alive	12.39999962	0	39.5							0	0
Gambia 2005_2011	12		0	Uncomplicated			1		1	3.3		0	0		0	0	0			0	Alive	13	0	36.29999924							0	0
Gambia 2005_2011	13		0	Uncomplicated			1		1	6		0	0	0	0	0	0			0	Alive	10.5	0	36.40000153							1
Gambia 2005_2011	1		0	Uncomplicated			1		1	4		0	0		0	0	0			0	Alive	10.10000038	0	38.59999847							0	0
Gambia 2005_2011	2		0	Uncomplicated			1		1	4		0	0		0	0	0			0		9.199999809		36.59999847							1
Gambia 2005_2011	6		0	Uncomplicated			1		1	2		0	0		0	0	0			0	Alive	13.10000038	0	37.70000076							0	0
Gambia 2005_2011	12		0	Uncomplicated			1		1	3		0	0		0	0	0			0	Alive	12.30000019	0	38.20000076							0	0
Gambia 2005_2011	1		0	Uncomplicated			1		1	3.5		0	0		0	0	0			0	Alive	11.5	0	36.29999924							0	0
Gambia 2005_2011	4		0	Uncomplicated			1		1	3		0	0		0	0	0			0	Alive	9	0	36.79999924							0	0
Gambia 2005_2011	13		0	Uncomplicated			1		1	3.5999999		0	0		0	0	0			0	Alive	12.10000038	0	36.79999924							1
Gambia 2005_2011	7		0	Uncomplicated			1		1	4		0	0		0	0	0			0	Alive	12.30000019	0	39.5							1
Gambia 2005_2011	5		0	Uncomplicated			1		1	3		0	0		0	0	0			0	Alive	12.30000019	0	37.90000153							0	0
Gambia 2005_2011	4.5		0	Uncomplicated			1		1	1.3		0	0		0	0	0			0	Alive	12.80000019	0	36.5							0	0
Gambia 2005_2011	11		0	Uncomplicated			1		1	2.4000001		0	0		0	0	0			0	Alive	11.30000019	0	35.79999924							0	0
Gambia 2005_2011	4		0	Uncomplicated			1		1	2.8		0	0		0	0	0			0	Alive	12	0	36.09999847							0	0
Gambia 2005_2011	7		0	Severe			1		1	2.8		0	0		0	0	1			0	Alive	11	0	36.5							1
Gambia 2005_2011	15		0	Uncomplicated			1		1	4		0	0		0	0	0			0	Alive	13	0	36.5							1	1
Gambia 2005_2011	4.3299999		0	Uncomplicated			1		1	4.6999998		0	0		0	0	0			0	Alive	7.800000191	0	37							0	0
Gambia 2005_2011	15		0	Uncomplicated			1		1	2		0	0		0	0	0			0	Alive	10	0	36.20000076							0	0
Gambia 2005_2011	10		0	Uncomplicated			1		1	2		0	0		0	0	0			0	Alive	11.80000019	0	38.40000153							0	0
Gambia 2005_2011	5		0	Uncomplicated			1		1	5		0	0		0	0	0			0	Alive	11.69999981		37.5							0	0
Gambia 2005_2011	3		0	Uncomplicated			1		1	5		0	0		0	0				0		12.19999981		38
Gambia 2005_2011	10		0	Uncomplicated			1		1	4		0	0		0	0	0			0	Alive	12.10000038	0	36.79999924							0	0
Gambia 2005_2011	7		0	Uncomplicated			1		1	5		0	0	0	0	0	0			0	Alive	9.300000191	0	38.20000076							0	0
Gambia 2005_2011	2		0	Uncomplicated			1		1	3		0	0	0	0	0	0			0	Alive	12.5	0	39.09999847							0	0
Gambia 2005_2011	2.5		0	Uncomplicated			1		1	2		0	0		0	0	0			0	Alive	10.89999962	0	38.90000153							0	0
Gambia 2005_2011	1		0	Uncomplicated			1		1	4		0	0		0	0	0			0	Alive	10.39999962	0	36.70000076							1	1
Gambia 2005_2011	10		0	Uncomplicated			1		1	3		0	0		0	0	0			0	Alive	10.80000019	0	38.59999847							0	0
Gambia 2005_2011	8		0	Uncomplicated			1		1	2		0	0		0	0	0			0	Alive	9.800000191	0	36.40000153							0	0
Gambia 2005_2011	6.3299999		0	Uncomplicated			1		1	4.3000002		0	0		0	0	0			0	Alive	8.5	0	36.70000076							0	0
Gambia 2005_2011	10		0	Uncomplicated			1		1	4		0	0		0	0	0			0	Alive	12.39999962	0	37							0	0
Gambia 2005_2011	11		0	Uncomplicated			1		1	2		0	0		0	0	0			0	Alive	13.19999981	0	38.79999924							0	0
Gambia 2005_2011	4		0	Uncomplicated			1		1	2		0	0	0	0	0	0			0	Alive	14.10000038	0	38.09999847							0	0
Gambia 2005_2011	14		0	Uncomplicated			1		1	2		0	0	0	0	0	0			0	Alive	12.69999981	0	38.5							0	0
Gambia 2005_2011	13		0	Uncomplicated			1		1	7		0	0	0	0	0	0			0	Alive	11.30000019	0	38.20000076							0	0
Gambia 2005_2011	6.5		0	Uncomplicated			1		1	3		0	0		0	0	0			0	Alive	10.19999981	0	39.20000076							1
Gambia 2005_2011	4		0	Uncomplicated			1		1	5		0	0		0	0	0			0	Alive	8.899999619	0	36.09999847							0	0
Gambia 2005_2011	11		0	Uncomplicated			1		1	7		0	0		0	0	0			0	Alive	9.800000191	0	39.40000153							0	0
Gambia 2005_2011	8		0	Uncomplicated			1		1	3		0	0		0	0	0			0	Alive	13	0	36.40000153							0	0
Gambia 2005_2011	3		0	Uncomplicated			1		1	7		0	0		0	0	0			0	Alive	8.399999619	0	36							1
Gambia 2005_2011	11		0	Uncomplicated			1		1	3.5		0	0		0	0	0			0	Alive	12.19999981	0	37.79999924							0	0
Gambia 2005_2011	10		0	Uncomplicated			1		1	3.2		0	0		0	0	0			0	Alive	12.30000019	0	35.09999847							1
Gambia 2005_2011	5		0	Uncomplicated			1		1	7		0	0		0	0	0			0	Alive	7.099999905	0	36.40000153							1
Gambia 2005_2011	11		0	Uncomplicated			1		1	3		0	0		0	0	0			0	Alive	12.39999962	0	38.5							0	0
Gambia 2005_2011	9		0	Uncomplicated			1		1	3		0	0		0	0	0			0	Alive	13.80000019	0	37.90000153							0	0
Gambia 2005_2011	7		0	Uncomplicated			1		1	3		0	0	0	0	0	0			0	Alive	11.89999962	0	37.20000076							0	0
Gambia 2005_2011	12		0	Uncomplicated			1		1	5		0	0		0	0	0	0	0	0	Alive	10.69999981	0	37.90000153
Gambia 2005_2011	9		0	Uncomplicated			1		1	3		0	0		0	0	0	0	0	0	Alive	10.5	0	37.09999847							0	0
Gambia 2005_2011	14		0	Uncomplicated			1		1	7		0	0		0	0	0	0	0	0	Alive	9	0	39							0	0
Gambia 2005_2011	11		0	Uncomplicated			1		1	3.7		0	0		0	0	0			0	Alive	12.30000019	0	36.70000076							0	0
Gambia 2005_2011	9		0	Uncomplicated			1		1	4		0	0		0	0	0			0	Alive	10.60000038	0	38.09999847							0	0
Gambia 2005_2011	7		0	Uncomplicated			1		1	3		0	0		0	0	0			0	Alive	11.19999981	0	37							0	0
Gambia 2005_2011	8		0	Uncomplicated			1		1	3		0	0		0	0	0			0	Alive	10.10000038	0	36							0	0
Gambia 2005_2011	2.8299999		0	Uncomplicated			1		1	2		0	0		0	0	0			0	Alive	9.399999619	0	38.90000153							0	0
Gambia 2005_2011	8		0	Uncomplicated			1		1	3		0	0		0	0	0			0	Alive	11.69999981	0	39							0	0
Gambia 2005_2011	3		0	Uncomplicated			1		1	3		0	0		0	0	0			0	Alive	11.39999962	0	35.5							0	0
Gambia 2005_2011	5		0	Uncomplicated			1		1	4		0	0		0	0	0			0	Alive	7.800000191	0	37.5							0	0
Gambia 2005_2011	8		0	Severe			1		1	3		0	0		0	0	1			0	Alive	12.39999962	0	37.79999924							0	0
Gambia 2005_2011	3		0	Uncomplicated			1		1	3		0	0		0	0	0			0	Alive	9.800000191	0	37.40000153							0	0
Gambia 2005_2011	6		0	Uncomplicated			1		1	7		0	0		0	0	0			0	Alive	8.399999619	0	36.90000153							0	0
Gambia 2005_2011	15		0	Uncomplicated			1		1	2.5		0	0		0	0	0			0	Alive	16.60000038	0	36.29999924							0	0
Gambia 2005_2011	8		0	Uncomplicated			1		1	3		0	0		0	0	0			0		8.300000191		36							1
Gambia 2005_2011	13		0	Uncomplicated			1		1	3		0	0		0	0	0	0	0	0	Alive	11.60000038	0	39.40000153							0	0
Gambia 2005_2011	12		0	Uncomplicated			1		1	2.5		0	0		0	0	0			0	Alive	14.39999962	0	36.59999847							0	0
Gambia 2005_2011	2		0	Uncomplicated			1		1	7		0	0		0	0	0			0	Alive	11.5	0	37.70000076							1
Gambia 2005_2011	12		0	Uncomplicated			1		1	3		0	0	0	0	0	0			0	Alive	10.5	0	37							0	0
Gambia 2005_2011	7		0	Uncomplicated			1		1	3		0	0	0	0	0	0			0	Alive	16.10000038	0	39.09999847							0	0
Gambia 2005_2011	8		0	Uncomplicated			1		1	5		0	0	0	0	0	0			0	Alive	12.19999981	0	37.20000076							1
Gambia 2005_2011	1.91		0	Uncomplicated			1		1	3		0	0		0	0	0			0	Alive	9	0	38.20000076							0	0
Gambia 2005_2011	6		0	Uncomplicated			1		1	3		0	0		0	0	0	0	0	0	Alive	10.10000038	0	39.09999847
Gambia 2005_2011	11		0	Uncomplicated			1		1	2		0	0		0	0	0	0	0	0	Alive	12.89999962	0	36.90000153							0	0
Gambia 2005_2011	4		0	Uncomplicated			1		1	2		0	0		0	0	0			0	Alive	10.69999981	0	38.59999847							0	0
Gambia 2005_2011	8		0	Uncomplicated			1		1	2		0	0		0	0	0			0	Alive	12.89999962	0	39.59999847							0	0
Gambia 2005_2011	5		0	Severe			1		1	1.6		0	0		0	0	1			0	Alive	11.89999962	0	38.40000153							0	0
Gambia 2005_2011	16		0	Uncomplicated			1		1	3		0			0	0	0			0	Alive		0	39.29999924							0	0
Gambia 2005_2011	8		0	Uncomplicated			1		1	2.5		0	0		0	0	0			0	Alive	14.69999981	0	37							0	0
Gambia 2005_2011	14		0	Uncomplicated			1		1	3		0	0		0	0	0			0	Alive	12.30000019	0	39.09999847							0	0
Gambia 2005_2011	12		0	Uncomplicated			1		1	4		0	0		0	0	0			0	Alive	13.30000019	0	39.40000153							0	0
Gambia 2005_2011	13		0	Uncomplicated			1		1	2		0	0		0	0	0			0	Alive	12.60000038	0	38.59999847							0	0
Gambia 2005_2011	8		0	Uncomplicated			1		1	3		0	0		0	0	0			0	Alive	12.5	0	38.90000153							0	0
Gambia 2005_2011	7		0	Uncomplicated			1		1	3		0	0		0	0	0			0	Alive	11.30000019	0	39.29999924							0	0
Gambia 2005_2011	14		0	Uncomplicated			1		1	2		0	0		0	0	0			0		11.39999962		38.5							0	0
Gambia 2005_2011	2.25		0	Uncomplicated			1		1	3		0	0		0	0	0			0	Alive	8.199999809	0	37.5							0	0
Gambia 2005_2011	11		0	Uncomplicated			1		1	2		0	0	0	0	0	0			0	Alive	9.199999809	0	37.29999924							0	0
Gambia 2005_2011	10		0	Uncomplicated			1		1	3		0	0		0	0	0	0	0	0	Alive	8.899999619	0	39.70000076							0	0
Gambia 2005_2011	3		0	Uncomplicated			1		1	3		0	0		0	0	0			0	Alive	10.60000038	0	37.70000076							0	0
Gambia 2005_2011	2		0	Uncomplicated			1		1	2		0	0		0	0	0			0	Alive	11.60000038	0	39.20000076							0	0
Gambia 2005_2011	6		0	Uncomplicated			1		1	2		0	0		0	0	0			0	Alive	11.60000038	0	37.59999847							0	0
Gambia 2005_2011	9		0	Severe			1		1	3		0	0		0	0	1			0	Alive	11.5	0	39.09999847							0	0
Gambia 2005_2011	8		0	Uncomplicated			1		1	2		0	0		0	0	0			0	Alive	11.89999962	0	38.5							0	0
Gambia 2005_2011	2.5		0	Severe			1		1	2		0	0		0	0	1			0	Alive	11	0	38							0	0
Gambia 2005_2011	12		0	Severe			1		1	1		0	0		0	0	1			0	Alive	12.60000038	0	39.40000153							0	0
Gambia 2005_2011	13		0	Uncomplicated			1		1	3		0			0	0	0			0	Alive		0	39.29999924							0	0
Gambia 2005_2011	4		0	Uncomplicated			1		1	3		0	0		0	0	0			0	Alive	13	0	37.70000076							0	0
Gambia 2005_2011	11		0	Uncomplicated			1		1	2		0	0		0	0	0			0	Alive	10.60000038	0	39							0	0
Gambia 2005_2011	9		0	Uncomplicated			1		1	4		0	0		0	0	0			0	Alive	11.60000038	0	39							0	0
Gambia 2005_2011	12		0	Uncomplicated			1		1	2		0	0		0	0	0	0	0	0	Alive	10.39999962	0	36.5							0	0
Gambia 2005_2011	6		0	Uncomplicated			1		1	2.8		0	0		0	0	0			0	Alive	11.19999981	0	38.09999847							0	0
Gambia 2005_2011	3		0	Uncomplicated			1		1	4		0	0		0	0	0			0	Alive	8.100000381	0	39.29999924							0	0
Gambia 2005_2011	10		0	Uncomplicated			1		1	2		0	0		0	0	0			0	Alive	8.199999809	0	37.5							0	0
Gambia 2005_2011	8		0	Uncomplicated			1		1	3		0	0	0	0	0	0			0	Alive	10.5	0	38.90000153							0	0
Gambia 2005_2011	5		0	Uncomplicated			1		1	2		0	0		0	0	0			0	Alive	9.899999619	1	38.5							0	0
Gambia 2005_2011	5		0	Uncomplicated			1		1	2		0	0		0	0	0			0	Alive	13.19999981	0	38.70000076							0	0
Gambia 2005_2011	9		0	Uncomplicated			1		1	7		0	0		0	0	0	0	0	0	Alive	10.5	0	39.59999847							1
Gambia 2005_2011	4		0	Uncomplicated			1		1	2		0			0	0	0			0	Alive		0	39.70000076							0	0
Gambia 2005_2011	12		0	Uncomplicated			1		1	4		0	0		0	0	0			0	Alive	12.39999962	0	37.09999847							0	0
Gambia 2005_2011	7		0	Uncomplicated			1		1	3		0	0		0	0	0			0	Alive	8	0	39.29999924							1
Gambia 2005_2011	10		0	Uncomplicated			1		1	7		0	0		0	0	0			0	Alive	10.5	0	39.59999847							1	1
Gambia 2005_2011	6.75		0	Uncomplicated			1		1	3.8		0	0		0	0	0			0	Alive	10.10000038	0	38							1
Gambia 2005_2011	9		0	Uncomplicated			1		1	2.8		0	0		0	0	0			0	Alive	13.19999981	0	36.29999924							0	0
Gambia 2005_2011	14		0	Uncomplicated			1		1	3.3		0	0		0	0	0			0	Alive	8.800000191	0	37.40000153							0	0
Gambia 2005_2011	7		0	Uncomplicated			1		1	2.8		0	0		0	0	0			0	Alive	12	0	38.59999847							0	0
Gambia 2005_2011	9		0	Uncomplicated			1		1	2		0	0		0	0	0			0	Alive	11.69999981	0	38.29999924							0	0
Gambia 2005_2011	3		0	Severe			1		1	2		0	0		0	0	1			0	Alive	12.39999962	0	39.90000153							0	0
Gambia 2005_2011	7		0	Uncomplicated			1		1	3		0	0		0	0	0			0	Alive	12.89999962	0	36.20000076							0	0
Gambia 2005_2011	5		0	Uncomplicated			1		1	3		0	0		0	0	0			0	Alive	11.80000019	0	39.59999847							0	0
Gambia 2005_2011	5		0	Uncomplicated			1		1	3		0	0	0	0	0	0			0	Alive	6.699999809	0	38.90000153							0	0
Gambia 2005_2011	12		0	Uncomplicated			1		1	2		0	0	0	0	0	0			0	Alive	10.39999962	0	38.09999847							0	0
Gambia 2005_2011	11		0	Uncomplicated			1		1	3		0	0		0	0	0			0	Alive	13.30000019	0	38.5							0	0
Gambia 2005_2011	4		0	Severe			1		1	2		0	0		0	0	1			0	Alive	11.89999962	0	39.40000153
Gambia 2005_2011	4		0	Severe			1		1	2		0	0		0	0	1	0	0	0	Alive	7.699999809	0	36.5							0	0
Gambia 2005_2011	4		0	Uncomplicated			1		1	2		0			0	0	0			0	Alive		0	39.70000076							1
Gambia 2005_2011	4		0	Uncomplicated			1		1	2		0	0		0	0	0			0	Alive	12.60000038	0	38.5							1
Gambia 2005_2011	8		0	Uncomplicated			1		1	2.5999999		0	0		0	0	0			0	Alive	10	0	40.09999847							0	0
Gambia 2005_2011	16		0	Uncomplicated			1		1	2.5999999		0	0		0		0			0	Alive	12.10000038	0	40.29999924							0	0
Gambia 2005_2011	13		0	Uncomplicated			1		1	2.8		0	0		0	0	0			0	Alive	12	0	40.09999847							0	0
Gambia 2005_2011	10		0	Uncomplicated			1		1	3		0	0		0		0			0	Alive	11.30000019	0	37.09999847							0	0
Gambia 2005_2011	2		0	Uncomplicated			1		1	1		0	0		0	0	0			0	Alive	7.699999809	0	39.59999847							0	0
Gambia 2005_2011	13		0	Uncomplicated			1		1	2		0	0	0	0	0	0			0	Alive	12.19999981	0	38.5							0	0
Gambia 2005_2011	10		0	Uncomplicated			1		1	2		0	0		0	0	0			0	Alive	14.39999962	0	37.29999924							0	0
Gambia 2005_2011	6		0	Uncomplicated			1		1	2.7		0	0		0	0	0			0	Alive	9	0	37.40000153							1
Gambia 2005_2011	3		0	Uncomplicated			1		1	2.2		0	0		0	0	0			0	Alive	9.899999619	0	37.79999924							0	0
Gambia 2005_2011	6		0	Uncomplicated			1		1	3		0	0		0	0	0			0	Alive	12.19999981	0	37.5
Gambia 2005_2011	9		0	Uncomplicated			1		1	1		0	0		0	0				0		12.60000038		38.90000153							0	0
Gambia 2005_2011	3		0	Uncomplicated			1		1	3		0	0		0	0	0			0	Alive	9.600000381	0	36.5							0	0
Gambia 2005_2011	7		0	Uncomplicated			1		1	7		0	0		0	0	0			0	Alive	11.69999981	0	37.5							1
Gambia 2005_2011	13		0	Uncomplicated			1		1	3		0	0		0	0	0			0	Alive	15.80000019	0	37.20000076							0	0
Gambia 2005_2011	7		0	Uncomplicated			1		1	2		0	0		0	0	0			0	Alive	9.699999809	0	38.40000153							0	0
Gambia 2005_2011	0.75		0	Uncomplicated			1		1	2.3		0	0		0	0	0			0	Alive	9.399999619	0	36.70000076							0	0
Gambia 2005_2011	2		0	Uncomplicated			1		1	3		0	0		0	0	0			0	Alive	7.699999809	0	37.40000153							0	0
Gambia 2005_2011	15		0	Uncomplicated			1		1	3		0	0		0	0	0			0		15.39999962		35.09999847
Gambia 2005_2011	12		0	Uncomplicated			1		1	1		0	0		0	0	0			0	Alive	13.89999962	0	38.20000076							0	0
Gambia 2005_2011	4		0	Uncomplicated			1		1	6		0	0	0	0	0	0			0	Alive	8.800000191	0	38.40000153							1	1
Gambia 2005_2011	5		0	Severe			1		1	3		0	0		0	0	1			0	Alive	14	0	37.90000153							0	0
Gambia 2005_2011	12		0	Severe			1		1	3.2		0	0		0	0	1			0	Alive	10.39999962	0	36.70000076							0	0
Gambia 2005_2011	13		0	Uncomplicated			1		1	3		0	0		0	0	0			0	Alive	14.10000038	0	38.40000153							0	0
Gambia 2005_2011	6		0	Uncomplicated			1		1	2.8		0	0		0	0	0			0	Alive	13.30000019	0	38.20000076							1
Gambia 2005_2011	6		0	Uncomplicated			1		1	3.7		0	0		0		0			0	Alive	9.199999809	0	39.79999924							0	0
Gambia 2005_2011	5		0	Severe			1		1	3		0	0		0	0	1			0	Alive	13.19999981	0	38.5							0	0
Gambia 2005_2011	1.33		0	Uncomplicated			1		1	3		0	0		0	0	0			0	Alive	5.800000191	0	38.20000076							0	0
Gambia 2005_2011	12		0	Uncomplicated			1		1	2		0	0		0	0	0	0	0	0	Alive	12.10000038	0	39							0	0
Gambia 2005_2011	5		0	Uncomplicated			1		1	3		0	0		0	0	0			0	Alive	11.80000019	0	39.40000153							0	0
Gambia 2005_2011	4		0	Uncomplicated			1		1	2.7		0	0		0	0	0			0	Alive	11.80000019	0	39.40000153							0	0
Gambia 2005_2011	2		0	Severe			1		1	3		0	0	0	0	0	1			1	Alive	10.5	0	39.20000076							0	0
Gambia 2005_2011	8		0	Uncomplicated			1		1	3		0	0		0	0	0			0	Alive	12.39999962	0	40							0	0
Gambia 2005_2011	8		0	Uncomplicated			1		1	3		0	0		0	0	0			0	Alive	11.89999962	0	39.70000076							0	0
Gambia 2005_2011	5		0	Uncomplicated			1		1	7		0	0		0	0	0			0	Alive	10.5	0	37.79999924							0	0
Gambia 2005_2011	5		0	Uncomplicated			1		1	2		0	0	0	0	0	0			0	Alive	10.39999962	0	39							0	0
Gambia 2005_2011	5		0	Uncomplicated			1		1	2		0	0		0	0	0			0	Alive	11	0	37.90000153							0	0
Gambia 2005_2011	5		0	Severe			1		1	2		0	0		0	0	1	0	1	0	Alive	8.800000191	0	39.29999924							0	0
Gambia 2005_2011	4		0	Uncomplicated			1		1	1.6		0	0		0	0	0			0		11.39999962	0	39.70000076							0	0
Gambia 2005_2011	4		0	Uncomplicated			1		1	2.2		0	0		0	0	0			0	Alive	5.800000191	0	36.5							1	1
Gambia 2005_2011	10		0	Uncomplicated			1		1	1		0	0		0	0	0			0	Alive	13.89999962	0	37.59999847							0	0
Gambia 2005_2011	13		0	Uncomplicated			1		1	3		0	0		0	0	0			0		11.10000038		38.59999847							0	0
Gambia 2005_2011	4		0	Severe			1		1	3		0	0		0	0	1			0	Alive	10.19999981	0	38.90000153							0	0
Gambia 2005_2011	5		0	Uncomplicated			1		1	4.5		0	0		0	0	0			0	Alive	12.69999981	0	36.59999847							0	0
Gambia 2005_2011	9		0	Uncomplicated			1		1	2		0	0	0	0	0	0			0	Alive	13.60000038	0	38.59999847							0	0
Gambia 2005_2011	7		0	Uncomplicated			1		1	4		0	0		0	0	0	0	0	0		11.30000019		38.79999924
Gambia 2005_2011	7.8299999		0	Uncomplicated			1		1	2.2		0	0		0	0	0			0	Alive	9.800000191	0	38							0	0
Gambia 2005_2011	6		0	Severe			1		1	1.6		0	0		0	0	1			0	Alive	11	0	37.40000153							0	0
Gambia 2005_2011	12		0	Uncomplicated			1		1	3		0	0		0	0	0			0	Alive	14	0	39.5							0	0
Gambia 2005_2011	2		0	Uncomplicated			1		1	2		0	0	0	0	0	0			0	Alive	8.600000381	0	39.90000153							1	1
Gambia 2005_2011	0.82999998		0	Severe			1		1	3		0	0	0	0	0	1			0	Alive	8.699999809	0	38.59999847							0	0
Gambia 2005_2011	9		0	Uncomplicated			1		1	5		0	0		0	0	0			0	Alive	10.69999981	0	38.70000076							0	0
Gambia 2005_2011	7		0	Uncomplicated			1		1	4.8000002		0	0		0	0	0			0	Alive	11.80000019	0	39.79999924							0	0
Gambia 2005_2011	4		0	Uncomplicated			1		1	2		0	0		0	0	0			0	Alive	12.30000019	0	37.70000076							0	0
Gambia 2005_2011	5		0	Uncomplicated			1		1	3		0	0	0	0	0	0			0	Alive	15.80000019	0	40.09999847							0	0
Gambia 2005_2011	2		0	Uncomplicated			1		1	2		0	0		0	0	0			0	Alive	10.5	0	39.09999847							1	1
Gambia 2005_2011	9		0	Uncomplicated			1		1	2.4000001		0	0		0	0	0			0	Alive	13.10000038	0	39.70000076							0	0
Gambia 2005_2011	8		0	Severe			1		1	1		0	0		0	0	0	1	0	0	Alive	13.10000038	0	39.20000076							0	0
Gambia 2005_2011	10		0	Uncomplicated			1		1	2		0	0		0	0	0			0	Alive	13.5	0	40							0	0
Gambia 2005_2011	9		0	Uncomplicated			1		1	2.5999999		0	0		0	0	0			0	Alive	11.39999962	0	39.20000076							0	0
Gambia 2005_2011	5		0	Severe			1		1	3		0	0	0	0	0	1			0	Alive	10.69999981	0	37.59999847							0	0
Gambia 2005_2011	4.5799999		0	Severe			1		1	3		0	0		0	0	1	0	1	0	Alive	16.79999924	0	38.29999924							0	0
Gambia 2005_2011	6		0	Severe			1		1	3		0	0		0	0	1			0		13.80000019	0	39.40000153
Gambia 2005_2011	2.4100001		0	Uncomplicated			1		1	4.5		0	0		0	0	0			0	Alive	9.100000381	0	38							0	0
Gambia 2005_2011	3		0	Severe			1		1	5		0	0		0	0	1			0	Alive	7	0	37.90000153
Gambia 2005_2011	5.4099998		0	Uncomplicated			1		1	1		0	0		0	0	0			0	Alive	12.30000019	0	38.79999924							0	0
Gambia 2005_2011	15		0	Severe			1		1	4		0	0		0	0	1			0	Alive	9.600000381	0	37.59999847							0	0
Gambia 2005_2011	6		0	Uncomplicated			1		1	4		0	0		0	0	0			0	Alive	10.60000038	0	40.5							0	0
Gambia 2005_2011	7		0	Severe			1		1	2		0	0		0	0	1	0	0	0		11.10000038		39.59999847							0	0
Gambia 2005_2011	1.66		0	Severe			1		1	2		0	0		0	0	1			0	Alive	10	0	37.20000076							0	0
Gambia 2005_2011	9		0	Uncomplicated			1		1	3		0			0	0	0			0	Alive		0	38.09999847							0	0
Gambia 2005_2011	12		0	Uncomplicated			1		1	3		0	0		0	0	0			0	Alive	10.10000038	0	39.59999847							0	0
Gambia 2005_2011	12		0	Severe			1		1	2		0	0		0	0	1			0	Alive	11.60000038	0	36.09999847							0	0
Gambia 2005_2011	2		0	Uncomplicated			1		1	2		0	0		0	0	0			0	Alive	7.400000095	0	38.40000153							0	0
Gambia 2005_2011	3		0	Uncomplicated			1		1	2.5		0	0		0	0	0			0	Alive	10.69999981	0	39.20000076							0	0
Gambia 2005_2011	3		0	Uncomplicated			1		1	2		0	0		0	0	0			0	Alive	9.399999619	0	38.79999924
Gambia 2005_2011	3		0	Severe			1		1	3		0	0		0	0	1			0	Alive	9.399999619	0	39.59999847							0	0
Gambia 2005_2011	14		0	Uncomplicated			1		1	3		0	0		0	0	0			0	Alive	10.60000038	0	39.79999924							0	0
Gambia 2005_2011	4		0	Severe			1		1	2		0	0		0	0	1			0	Alive	11.10000038	0	38.20000076							0	0
Gambia 2005_2011	9		0	Uncomplicated			1		1	2		0	0		0	0	0			0	Alive	13.80000019		37.09999847							0	0
Gambia 2005_2011	1.75		0	Uncomplicated			1		1	2.3		0	0		0	0	0			0	Alive	6.400000095	0	39.40000153							0	0
Gambia 2005_2011	2.9100001		0	Severe			1		1	2.8		0	0		0	0	0			1	Alive	11.10000038	0	40.09999847							0	0
Gambia 2005_2011	4		0	Uncomplicated			1		1	3		0	0		0	0	0			0	Alive	9.399999619	0	37.79999924							0	0
Gambia 2005_2011	4		0	Uncomplicated			1		1	3.4000001		0	0		0	0	0			0	Alive	9.800000191		40							0	0
Gambia 2005_2011	5		0	Severe			1		1	1.8		0			0	0	1			0	Alive		0	38.59999847							0	0
Gambia 2005_2011	1.92		0	Uncomplicated			1		1	2		0	0		0	0	0			0	Alive	10.80000019	0	38.29999924							0	0
Gambia 2005_2011	5		0	Uncomplicated			1		1	2		0	0		0	0				0		10.89999962		39.40000153							0	0
Gambia 2005_2011	7		0	Uncomplicated			1		1	3		0	0		0	0	0			0		17.79999924		39.5							0	0
Gambia 2005_2011	1.83		0	Uncomplicated			1		1	3.5		0	0		0	0	0			0	Alive	7	0	38.5							1
Gambia 2005_2011	15		0	Uncomplicated			1		1	3		0	0				0			0	Alive	12.30000019	0	36.20000076							1
Gambia 2005_2011	12		0	Uncomplicated			1		1	3		0	0			0	0			0		11.80000019		36.59999847
Gambia 2005_2011	11		0	Uncomplicated			1		1	3		0	0			0	0			0	Alive	13.60000038	0	39.40000153							0	0
Gambia 2005_2011	3		0	Uncomplicated			1		1	2		0	0			0	0			0	Alive	8.5	0	39.29999924							0	0
Gambia 2005_2011	6		0	Uncomplicated			1		1	1		0	0			0	0			0		10.5		36.40000153
Gambia 2005_2011	3		0	Uncomplicated			1		1	2		0	0			0	0			0	Alive	11.5	0	38							0	0
Gambia 2005_2011	7		0	Uncomplicated			1		1	5		0	0			0	0			0	Alive	11.80000019	0	38							1
Gambia 2005_2011	15		0	Uncomplicated			1		1	3		0	0			0	0			0		12.69999981		37							1
Gambia 2005_2011	5		0	Uncomplicated			1		1	2		0	0			0	0			0	Alive	8.399999619	0	39.40000153							0	0
Gambia 2005_2011	10		0	Uncomplicated			1		1	5		0	0			0	0			0	Alive	10.5	0	39							0	0
Gambia 2005_2011	13		0	Uncomplicated			1		1	2		0	0			0	0			0		12.30000019		37
Gambia 2005_2011	12		0	Uncomplicated			1		1	4		0	0			0	0			0	Alive	11.39999962	0	37.90000153							1
Gambia 2005_2011	7		0	Uncomplicated			1		1	7		0	0			0	0			0	Alive	7.199999809	0	40.40000153							1	1
Gambia 2005_2011	7		0	Uncomplicated			1		1	2		0	0			0	0			0	Alive	11.10000038	0	39.29999924							0	0
Gambia 2005_2011	9		0	Uncomplicated			1		1	3		0	0			0	0			0	Alive	11.69999981	0	36.79999924							0	0
Gambia 2005_2011	11		0	Uncomplicated			1		1	7		0	0			0	0			0	Alive	11.80000019	0	39.40000153
Gambia 2005_2011	15		0	Uncomplicated			1		1	3		0	0			0	0			0	Alive	13.19999981	0	38.79999924							0	0
Gambia 2005_2011	8		0	Uncomplicated			1		1	4		0	0			0	0			0	Alive	10.69999981	0	36.29999924							1
Gambia 2005_2011	9		0	Uncomplicated			1		1	4		0	0			0	0			0	Alive	10.30000019	0	39							0	0
Gambia 2005_2011	9		0	Uncomplicated			1		1	3		0	0			0	0			0	Alive	11.60000038	0	36.40000153							0	0
Gambia 2005_2011	7		0	Uncomplicated			1		1	4		0	0			0	0			0	Alive	10.39999962	0	37							0	0
Gambia 2005_2011	11		0	Uncomplicated			1		1	2		0	0			0	0			0	Alive	11.10000038	0	36.29999924							1
Gambia 2005_2011	10		0	Uncomplicated			1		1	3		0	0			0	0			0	Alive	10.60000038	0	38							0	0
Gambia 2005_2011	12		0	Uncomplicated			1		1	3		0	0			0	0			0	Alive	13.60000038	0	37							1
Gambia 2005_2011	4		0	Uncomplicated			1		1	7		0	0			0	0			0	Alive	12.39999962	0	38.40000153							0	0
Gambia 2005_2011	14		0	Uncomplicated			1		1	5		0	0			0	0			0	Alive	11.5	0	39							0	0
Gambia 2005_2011	6		0	Uncomplicated			1		1	5		0	0			0	0			0	Alive	13.19999981	0	38							0	0
Gambia 2005_2011	3		0	Severe			1		1	2		0	0	0			1			0		10.10000038		38.5							0	0
Gambia 2005_2011	10		0	Uncomplicated			1		1	3		0	0	0		0	0			0	Alive	8.5	0	37.59999847							0	0
Gambia 2005_2011	6		0	Uncomplicated			1		1	3		0					0			0	Alive		0	38.09999847							0	0
Gambia 2005_2011	8		0	Uncomplicated			1		1	3		0	0			0	0			0	Alive	15.89999962	0	38.59999847							1
Gambia 2005_2011	2		0	Uncomplicated			1		1	7		0	0				0			0		8.699999809	0	38.5							1
Gambia 2005_2011	6		0	Uncomplicated			1		1	4		0	0				0			0	Alive	13	0	39.90000153							0	0
Gambia 2005_2011	6		0	Uncomplicated			1		1	3		0	0				0			0	Alive	13	0	40							0	0
Gambia 2005_2011	2		0	Uncomplicated			1		1	21		0	0							0	Alive	10.30000019	0	40.09999847
Gambia 2005_2011	3		0	Uncomplicated			1		1	2		0	0				0			0	Alive	10.69999981	0	39.79999924							0	0
Gambia 2005_2011	1		0	Severe			1		1	7		0	0				0			1	Alive	8.100000381	0	39.20000076							1
Gambia 2005_2011	1		0	Uncomplicated			1		1	6		0	0				0			0	Alive	9.600000381	0	38							1
Gambia 2005_2011	3		0	Uncomplicated			1		1	7		0	0				0			0	Alive	8.800000191	0	38.09999847							0	0
Gambia 2005_2011	4		0	Uncomplicated			1		1	6		0	0				0			0	Alive	8.300000191	0	38.79999924							1
Gambia 2005_2011	4		0	Uncomplicated			1		1	3		0	0				0			0	Alive	11.10000038	0	37.90000153							0	0
Gambia 2005_2011	6		0	Uncomplicated			1		1	4		0	0				0			0	Alive	7.599999905	0	37.90000153							1
Gambia 2005_2011	8		0	Uncomplicated			1		1	3		0	0				0			0	Alive	16.89999962	0	39							0	0
Gambia 2005_2011	1		0	Uncomplicated			1		1	3.5		0	0				0			0	Alive	13	0	39.79999924							0	0
Gambia 2005_2011	5		0	Uncomplicated			1		1	5		0	0				0			0	Alive	11	0	38.5							0	0
Gambia 2005_2011	4		0	Severe			1		1	5		0	0				0			1	Alive	10.80000019	0	37.59999847							1
Gambia 2005_2011	3		0	Uncomplicated			1		1	4		0	0				0			0	Alive	11.80000019	0	39							1
Gambia 2005_2011	10		0	Uncomplicated			1		1	2.7		0	0				0			0	Alive	14.10000038	0	38.79999924							0	0
Gambia 2005_2011	2		0	Uncomplicated			1		1	3		0	0				0			0	Alive	6.400000095	0	37.70000076							0	0
Gambia 2005_2011	4		0	Uncomplicated			1		1	3		0	0				0			0	Alive	10.39999962	0	40.09999847							0	0
Gambia 2005_2011	9		0	Uncomplicated			1		1	5		0	0				0			0	Alive	7.699999809	0	37.59999847							0	0
Gambia 2005_2011	6		0	Uncomplicated			1		1	1		0	0				0			0	Alive	12.80000019	0	38.70000076							0	0
Gambia 2005_2011	2		0	Uncomplicated			1		1	7		0	0				0			0	Alive	7	0	37.09999847							1
Gambia 2005_2011	6		0	Uncomplicated			1		1	3		0	0				0			0		12.60000038	0	39.09999847
Gambia 2005_2011	6		0	Uncomplicated			1		1	5		0	0				0			0	Alive	10.19999981	0	37.5							1
Gambia 2005_2011	2.5		0	Severe			1		1	4		0	0				1			0	Alive	9.100000381	0	37.40000153							1
Gambia 2005_2011	11		0	Uncomplicated			1		1	4		0	0				0			0	Alive	9.399999619	0	36.90000153							0	0
Gambia 2005_2011	2.7		0	Uncomplicated			1		1	4		0	0				0			0		6.199999809	0	39.79999924							1
Gambia 2005_2011	4		0	Uncomplicated			1		1	3		0	0				0			0		9.199999809	0	37.70000076							1
Gambia 2005_2011	6		0	Uncomplicated			1		1	2		0	0				0			0		11.69999981	0	37.20000076
Gambia 2005_2011	7		0	Uncomplicated			1		1	3		0	0				0			0	Alive	10.39999962	0	35.20000076							1
Gambia 2005_2011	4		0	Uncomplicated			1		1	7		0	0							0	Alive	12	0	35.79999924							1
Gambia 2005_2011	5		0	Severe			1		1	3		0	0				1			0	Alive	10.10000038	0	39.40000153							0	0
Gambia 2005_2011	2		0	Uncomplicated			1		1	4		0	0				0			0	Alive	7.599999905	0	35.90000153							0	0
Gambia 2005_2011	10		0	Uncomplicated			1		1	3		0	0				0			0	Alive	13.80000019	0	38.09999847							0	0
Gambia 2005_2011	7		0	Severe			1		1	3		0	0				1			0	Alive	12.10000038	0	38.90000153							0	0
Gambia 2005_2011	4		0	Uncomplicated			1		1	7		0	0				0			0	Alive	9.199999809	0	37							1
Gambia 2005_2011	5		0	Uncomplicated			1		1	3		0	0				0			0		12.80000019	0	36.09999847							0	0
Gambia 2005_2011	13		0	Uncomplicated			1		1	10		0	0				0			0	Alive	11.30000019	0	36.79999924							1
Gambia 2005_2011	6		0	Severe			1		1	4		0	0				1			0	Alive	8	0	36.29999924							0	0
Gambia 2005_2011	11		0	Uncomplicated			1		1	2		0	0				0			0	Alive	13.30000019	0	37.29999924							0	0
Gambia 2005_2011	16		0	Uncomplicated			1		1	7		0	0				0			0	Alive	10.89999962	0	35.79999924							0	0
Gambia 2005_2011	8		0	Uncomplicated			1		1	7		0	0				0			0	Alive	12.10000038	0	38.09999847							0	0
Gambia 2005_2011	8		0	Uncomplicated			1		1	3		0	0				0			0	Alive	12.80000019	0	36.29999924							1
Gambia 2005_2011	16		0	Severe			1		1	4		0	0				1			0	Alive	13.19999981	0	35.90000153							1
Gambia 2005_2011	8		0	Uncomplicated			1		1	3		0	0				0			0	Alive	12.69999981	0	35.09999847							0	0
Gambia 2005_2011	15		0	Uncomplicated			1		1	6		0	0				0			0	Alive	12.10000038	0	35.79999924							0	0
Gambia 2005_2011	3.6600001		0	Uncomplicated			1		1	3		0	0				0			0	Alive	16.70000076	0	38.29999924							0	0
Gambia 2005_2011	6		0	Uncomplicated			1		1	4		0	0				0			0	Alive	13.80000019	0	37.90000153							0	0
Gambia 2005_2011	9		0	Uncomplicated			1		1	4		0	0				0			0		12.60000038	0	36.90000153							1
Gambia 2005_2011	9		0	Severe			1		1	3		0	0				1			0	Alive	9.600000381	0	38.70000076							0	0
Gambia 2005_2011	4		0	Uncomplicated			1		1	3		0	0				0			0		11.5	0	37.40000153							1
Gambia 2005_2011	12		0	Uncomplicated			1		1	4		0	0				0			0	Alive	13.10000038	0	36.79999924							0	0
Gambia 2005_2011	4		0	Uncomplicated			1		1	4		0	0				0			0	Alive	12.69999981	0	36.79999924							1
Gambia 2005_2011	16		0	Severe			1		1	9		0	0				1			0	Alive	10.89999962	0	36.59999847							1
Gambia 2005_2011	10		0	Uncomplicated			1		1	3		0	0				0			0	Alive	10.89999962	0	36.59999847							1
Gambia 2005_2011	6		0	Uncomplicated			1		1	3		0	0				0			0	Alive	12.69999981	0	36							1
Gambia 2005_2011	8		0	Uncomplicated			1		1	3		0	0				0			0		12.30000019	0	39.29999924							1
Gambia 2005_2011	7		0	Uncomplicated			1		1	7		0	0				0			0		12.5	0	38.5							1
Gambia 2005_2011	9		0	Uncomplicated			1		1	4		0	0				0			0	Alive	12.60000038	0	36.70000076							1
Gambia 2005_2011	8		0	Uncomplicated			1		1	7		0	0				0			0	Alive	10.19999981	0	37.59999847							0	0
Gambia 2005_2011	3.6600001		0	Uncomplicated			1		1	4		0	0				0			0		10.89999962	0	35.90000153							1
Gambia 2005_2011	13		0	Uncomplicated			1		1	3		0	0				0			0	Alive	15.10000038	0	35.59999847							0	0
Gambia 2005_2011	6		0	Uncomplicated			1		1	7		0	0				0			0	Alive	10.19999981	0	36.29999924							1
Gambia 2005_2011	2		0	Uncomplicated			1		1	4		0	0				0			0	Alive	9.100000381	0	37.20000076							0	0
Gambia 2005_2011	5		0	Uncomplicated			1		1	3		0	0				0			0	Alive	11.5	0	37.29999924							1
Gambia 2005_2011	6.9099998		0	Uncomplicated			1		1	4		0	0				0			0	Alive	11.19999981	0	36.79999924							0	0
Gambia 2005_2011	15		0	Uncomplicated			1		1	3		0	0				0			0	Alive	15.5	0	35.79999924							1
Gambia 2005_2011	11		0	Uncomplicated			1		1	3		0	0				0			0	Alive	12.30000019	0	37.90000153							0	0
Gambia 2005_2011	12		0	Uncomplicated			1		1	0		0	0				0			0	Alive	15.69999981	0	36.79999924							0	0
Gambia 2005_2011	4		0	Uncomplicated			1		1	2		0	0				0			0	Alive	10.80000019	0	37.5							1
Gambia 2005_2011	3		0	Uncomplicated			1		1	3		0	0				0			0	Alive	11.69999981	0	38.59999847							0	0
Gambia 2005_2011	9		0	Uncomplicated			1		1	2		0	0				0			0	Alive	13.5	0	36.70000076							1
Gambia 2005_2011	14		0	Uncomplicated			1		1	6		0	0				0			0	Alive	12.89999962	0	39.40000153							0	0
Gambia 2005_2011	1.66		0	Uncomplicated			1		1	5		0	0			0	0			0	Alive	8.699999809	0	37.09999847							0	0
Gambia 2005_2011	4		0	Uncomplicated			1		1	5		0	0			0	0			0	Alive	10.5	0	38.40000153							1
Gambia 2005_2011	4		0	Uncomplicated			1		1	5		0	0			0	0			0	Alive	7.800000191	0	38							1
Gambia 2005_2011	5		0	Uncomplicated			1		1	3		0	0			0	0			0	Alive	10.30000019	0	37.59999847							1	1
Gambia 2005_2011	4.6599998		0	Uncomplicated			1		1	3		0	0			0	0			0		10	0	39.29999924							0	0
Gambia 2005_2011	5		0	Uncomplicated			1		1	3		0	0			0	0			0	Alive	11.39999962	0	36.40000153							0	0
Gambia 2005_2011	12		0	Uncomplicated			1		1	1		0	0			0	0			0		13.80000019	0	36.29999924							0	0
Gambia 2005_2011	3		0	Uncomplicated			1		1	2.5		0	0			0	0			0	Alive	8.800000191	0	40.20000076							0	0
Gambia 2005_2011	10		0	Uncomplicated			1		1	5		0	0			0	0			0	Alive	11.69999981	0	39.70000076							1
Gambia 2005_2011	6		0	Uncomplicated			1		1	6		0	0			0	0			0	Alive	11.39999962	0	36.70000076							1	1
Gambia 2005_2011	8		0	Uncomplicated			1		1	3		0	0			0	0			0	Alive	11.30000019	0	36							0	0
Gambia 2005_2011	1.42		0	Uncomplicated			1		1	3		0	0			0	0			0	Alive	6.5	0	37.5							0	0
Gambia 2005_2011	3		0	Uncomplicated			1		1	2		0	0			0	0			0	Alive	9.5	0	37.59999847							0	0
Gambia 2005_2011	6		0	Uncomplicated			1		1	3		0	0			0	0			0	Alive	10.5	0	37							0	0
Gambia 2005_2011	7		0	Uncomplicated			1		1	3		0	0			0	0			0	Alive	12.19999981	0	36.59999847							0	0
Gambia 2005_2011	6		0	Uncomplicated			1		1	7		0	0			0	0			0	Alive	8	0	39							1
Gambia 2005_2011	5		0	Uncomplicated			1		1	5		0	0			0	0			0		9		37.29999924							0	0
Gambia 2005_2011	14		0	Uncomplicated			1		1	7		0	0			0	0			0	Alive	12.69999981	0	39.20000076							0	0
Gambia 2005_2011	4.5		0	Uncomplicated			1		1	3		0	0			0	0			0	Alive	11.5	0	36.20000076							1
Gambia 2005_2011	6		0	Uncomplicated			1		1	7		0	0			0	0			0	Alive	12	0	37							0	0
Gambia 2005_2011	14		0	Uncomplicated			1		1	7		0	0			0	0			0	Alive	14.5	0	35.20000076							0	0
Gambia 2005_2011	8		0	Uncomplicated			1		1	5		0	0			0	0			0	Alive	13.30000019	0	36.20000076							0	0
Gambia 2005_2011	5		0	Uncomplicated			1		1	3		0	0			0	0			0	Alive	8.600000381	0	38							0	0
Gambia 2005_2011	5		0	Uncomplicated			1		1	2		0	0			0	0			0	Alive	9.199999809	0	39.70000076							0	0
Gambia 2005_2011	13		0	Uncomplicated			1		1	4		0	0			0	0			0	Alive	10.80000019	0	36.90000153							0	0
Gambia 2005_2011	0.82999998		0	Uncomplicated			1		1	5		0								0				36.40000153							0	0
Gambia 2005_2011	14		0	Uncomplicated			1		1	4		0	0			0	0			0	Alive	14	0	35.79999924							0	0
Gambia 2005_2011	11		0	Uncomplicated			1		1	5		0	0			0	0			0	Alive	9.899999619	0	36							1
Gambia 2005_2011	2.1700001		0	Uncomplicated			1		1	2		0	0			0	0			0	Alive	12.39999962	0	37.59999847							0	0
Gambia 2005_2011	5		0	Uncomplicated			1		1	10		0	0			0	0			0		9		39							0	0
Gambia 2005_2011	5		0	Uncomplicated			1		1	4		0	0			0	0			0	Alive	12	0	39.09999847							1
Gambia 2005_2011	10		0	Uncomplicated			1		1	4		0	0			0	0			0	Alive	9.800000191	0	36.29999924							1
Gambia 2005_2011	7		0	Uncomplicated			1		1	6		0	0			0	0			0	Alive	8	0	36.09999847							1
Gambia 2005_2011	9		0	Uncomplicated			1		1	3		0	0			0	0			0	Alive	11.5	0	38							0	0
Gambia 2005_2011	10		0	Uncomplicated			1		1	2		0	0			0	0			0	Alive	12	0	37.5							1
Gambia 2005_2011	2		0	Uncomplicated			1		1	5.5		0				0				0	Alive		0	36.79999924							0	0
Gambia 2005_2011	13		0	Uncomplicated			1		1	7		0	0			0	0			0	Alive	11.89999962	0	36.09999847							0	0
Gambia 2005_2011	7		0	Severe			1		1	3		0	0			0	1			0	Alive	12.89999962	0	36.59999847							1
Gambia 2005_2011	7		0	Uncomplicated			1		1	3		0	0			0	0			0	Alive	8.899999619	0	38							0	0
Gambia 2005_2011	8		0	Uncomplicated			1		1	7		0	0			0	0			0	Alive	10.60000038	0	36.90000153							0	0
Gambia 2005_2011	5		0	Uncomplicated			1		1	7		0	0			0	0			0	Alive	7.900000095	0	36.59999847							0	0
Gambia 2005_2011	3.1700001		1	Severe			1		1	2		0	0		0	0	1			1	Alive	7	0	37.5							0	0
Gambia 2005_2011	5		1	Severe			1		1	2		0	0		0	0	1	0	0	1	Alive	8	0	38							0	0
Gambia 2005_2011	2.8299999		1	Severe			1		1	1		0	0		0	0	0	0	1	1	Alive	11.60000038	0	39.29999924							0	0
Gambia 2005_2011	3		1	Severe			1		1	3		0	0		0	0	0			1	Alive	10.60000038	0	40.5							1
Gambia 2005_2011	11		1	Severe			1		1	2.5999999		0	0		0	0	0			1	Alive	9.800000191	0	38.09999847							0	0
Gambia 2005_2011	4		1	Severe			1		1	1.3		0	0		0	0	1			1	Alive	12.30000019	0	38.5							1
Gambia 2005_2011	4		1	Severe			1		1	2		0	0		0	0	1	0	0	1	Alive	8.300000191	0	39.09999847							0	0
Gambia 2005_2011	2		1	Severe			1		1	2		0	0		0	0	0	0	1	1	Alive	9.5	0	39.40000153							0	0
Gambia 2005_2011	4		1	Severe			1		1	2		0	0		0	0				1	Alive	11.89999962	0	39.90000153							0	0
Gambia 2005_2011	4		1	Severe			1		1	5		0	1		0	0	0	0	0	0	Alive	4.099999905	1	38.70000076							0	0
Gambia 2005_2011	8.25		1	Severe			1		1	4		0	0		0	0	0			1	Alive	11.39999962	0	37.90000153							0	0
Gambia 2005_2011	4.5		1	Severe			1		1	2		0	0		0	0	1			0	Alive	9.800000191	0	37							0	0
Gambia 2005_2011	2		1	Severe			1		1	1.5		0	0		0	0	0			1	Alive	10.19999981	0	38.29999924
Gambia 2005_2011	6		1	Severe			1		1	2		0	0		0	0	0	0	0	1	Alive	11.30000019	0	38.79999924							0	0
Gambia 2005_2011	2.8299999		1	Severe			1		1	1		0	0	0	0	0	0			1	Alive	11.5	0	39.09999847							0	0
Gambia 2005_2011	2.5		1	Severe			1		1	3		0	0		0	0	0			1	Alive	12.19999981	0	39.59999847							0	0
Gambia 2005_2011	2		1	Severe			1		1	3		0	0	0	0	0	0			1	Alive	6.300000191	0	39.09999847							0	0
Gambia 2005_2011	12		1	Severe			1		1	2.5		0	0		0	0	1	0	0	1	Alive	10.60000038	0	38.59999847							0	0
Gambia 2005_2011	4.5799999		1	Severe			1		1	4		0	0		0	0	1			1	Alive	11.19999981	0	38.5							1	1
Gambia 2005_2011	4		1	Severe			1		1	4		0	0		0	0	0			1	Alive	8.800000191	0	36.70000076							1
Gambia 2005_2011	4.5900002		1	Severe			1		1	4		0	0		0	0	0	0	0	1	Alive	12	0	39.59999847							1	1
Gambia 2005_2011	2.25		1	Severe			1		1	2.5		0	0		0	0	0	0	0	1	Alive	6.400000095	1	38.90000153							0	0
Gambia 2005_2011	2.25		1	Severe			1		1	1		1	0	0	0	0	0			1	Alive	11.30000019	0	39.59999847							0	0
Gambia 2005_2011	1.5		1	Severe			1		1	1		0	0	0	0	0				1	Alive	9.800000191	0	39							0	0
Gambia 2005_2011	2		1	Severe			1		1	7		0	1		0	0	0			1	Alive	4.900000095	1	38.40000153							1
Gambia 2005_2011	4		1	Severe			1		1	5		0	0		0	0	0			1	Alive	17.5	0	37.90000153							1
Gambia 2005_2011	8		1	Severe			1		1	7		0	0		0	0	0	0	0	1	Alive	11.30000019	0	38.5							1	1
Gambia 2005_2011	3		1	Severe			1		1	3		0	0		0	0	0			1	Alive	8.899999619	0	39.79999924							0	0
Gambia 2005_2011	2.75		1	Severe			1		1	3		0	0		0	0	1			1	Alive	5.800000191	0	38.29999924							0	0
Gambia 2005_2011	3		1	Severe			1		1	2.5		0	0		0	0	0	0	0	1		15	0	38.5
Gambia 2005_2011	3.9200001		1	Severe			1		1	2		0	0		0	0	0	0	0	1	Alive	11.10000038	0	37.59999847							0	0
Gambia 2005_2011	9		1	Severe			1		1	4		0	0		0	0	0			1	Alive	10.80000019	0	40.09999847							0	0
Gambia 2005_2011	8		1	Severe			1		1	4		0	0		0	0	0			1	Alive	8.199999809	0	38.59999847							1
Gambia 2005_2011	7		1	Severe			1		1	4		0	0	0	0	0				1	Alive	11	0	39.5							0	0
Gambia 2005_2011	7		1	Severe			1		1	5		0	0	0	0	0	0			1	Alive	7.699999809	0	39							0	0
Gambia 2005_2011	4		1	Severe			1		1	3		0	0		0	0	0			1	Alive	10.80000019	0	36.29999924							0	0
Gambia 2005_2011	8		1	Severe			1		1	4		0	0		0	0	1	0	0	1	Alive	8.899999619	0	37.79999924
Gambia 2005_2011	5		1	Severe			1		1	3		0	1		0	0	1			1	Alive	3.799999952	1	39							0	0
Gambia 2005_2011	5		1	Severe			1		1	3		0	0		0	0	0			1	Alive	6.099999905	1	39.09999847							0	0
Gambia 2005_2011	4		1	Severe			1		1	2		0			0	0	0			1	Alive		0	38.29999924							1
Gambia 2005_2011	4		1				1		1	3		0	0		0	0	0			0	Alive	9.800000191		39
Gambia 2005_2011	5		1	Severe			1		1	3		0	0		0	0	0			1	Alive	12.69999981	0	37.70000076							0	0
Gambia 2005_2011	6		1	Severe			1		1	7		0	0		0	0	0			1	Alive	12.10000038	0	37.09999847							0	0
Gambia 2005_2011	2.5799999		1	Severe			1		1	4		0	1		0	0	1			1	Alive	4.900000095	1	37.5							1
Gambia 2005_2011	2		1	Severe			1		1	1		0	0		0	0	1	0	0	1	Alive	10.89999962	0	38.5							0	0
Gambia 2005_2011	7		1	Severe			1		1	3		0	0		0	0	1			1	Alive	10.80000019	0	40.09999847
Gambia 2005_2011	5		1	Severe			1		1	2.3		1	0		0	0				1	Alive	8.100000381	0	37							1
Gambia 2005_2011	3.25		1	Severe			1		1	1.7		1	0	0	0	0	0			1	Alive	7	1	38.59999847							1
Gambia 2005_2011	2		1	Severe			1		1	3		0	0		0	0	1			1	Alive	8	0	38.09999847							0	0
Gambia 2005_2011	4		1	Severe			1		1	4		0	1		0	0				0	Alive	3	1	39.40000153							0	0
Gambia 2005_2011	15		1	Severe			1		1	2		0	0		0	0	0			1	Alive	10.19999981	0	40.09999847							0	0
Gambia 2005_2011	3.3299999		1	Severe			1		1	1		0	0		0	0	1			1	Alive	9.800000191	0	39.09999847							0	0
Gambia 2005_2011	7		1	Severe			1		1	4		0	0		0	0	1			1	Alive	6.199999809	0	37.5							0	0
Gambia 2005_2011	3		1	Severe			1		1	2		0	0		0	0	0	0	0	1	Alive	11	0	39.79999924							0	0
Gambia 2005_2011	2.8299999		1	Severe			1		1	4		0	0	0	0	0	1			1	Alive	7.400000095	0	39.5							0	0
Gambia 2005_2011	14		1	Severe			1		1	5		0	0		0	0	0			1		13.30000019	0	38.5							1
Gambia 2005_2011	13		1	Severe			1		1	2		0	0		0	0	1			1	Alive	13.10000038	0	39.59999847							0	0
Gambia 2005_2011	6		1	Severe			1		1	2		0	0	0	0	0	1			1	Alive	11.19999981	0	38.70000076							0	0
Gambia 2005_2011	2		1	Severe			1		1	2		0	0	0	0	0	0			1	Alive	10.80000019	0	39							0	0
Gambia 2005_2011	1.66		1	Severe			1		1	2		0	0		0	0	0			1	Alive	9.899999619	0	38.20000076							0	0
Gambia 2005_2011	5		1	Severe			1		1	3		1	0		0	0	0			0	Alive	6.699999809	0	38.70000076							1
Gambia 2005_2011	6		1	Severe			1		1	3		1	0		0	0	0			1	Alive	7.099999905	0	38.79999924							1
Gambia 2005_2011	11		1	Severe			1		1	3		1	0		0	0	1			1	Alive	8	0	39.40000153							1
Gambia 2005_2011	1.83		1	Severe			1		1	2		0	0		0	0	0			1	Alive	8.5	0	39.90000153							0	0
Gambia 2005_2011	4.8299999		1	Severe			1		1	3		1	0		0	0				1	Alive	9.699999809	0	38.29999924							0	0
Gambia 2005_2011	3		1	Severe			1		1	1.5		0	0		0	0	0	0	0	1	Alive	10	0	38.79999924							0	0
Gambia 2005_2011	6		1	Severe			1		1	2		0	0		0	0	0	0	0	1	Alive	9.5	0	37.09999847							1
Gambia 2005_2011	5		1	Severe			1		1	1		1	0		0	0	0	0	0	1	Alive	11.80000019	0	39.5							0	0
Gambia 2005_2011	2.3299999		1	Severe			1		1	2.8		0			0	0	0			1	Alive		0	37.59999847							1
Gambia 2005_2011	5		1	Severe			1		1	2		0	0		0	0	0			1	Alive	10.10000038	0	38.20000076							0	0
Gambia 2005_2011	4		1	Severe			1		1	7		0	0		0	0	0			1	Alive	12.5	0	38.70000076							1
Gambia 2005_2011	2.3299999		1	Severe			1		1	2		0	1		0	0	1	0	0	1	Alive	4.699999809	1	36.09999847							0	0
Gambia 2005_2011	3		1	Severe			1		1	1		0	0		0	0	1	0	0	1	Alive	8.899999619	0	37.59999847							0	0
Gambia 2005_2011	7		1	Severe			1		1	2.4000001		0	0		0	0	0			1	Alive	11.89999962	0	38							0	0
Gambia 2005_2011	2.5799999		1	Severe			1		1	2.3		0			0	0	1			1	Alive		0	38.79999924							0	0
Gambia 2005_2011	4.1599998		1	Severe			1		1	4		1	0		0	0	0			1	Alive	10.39999962	0	39.40000153							0	0
Gambia 2005_2011	3.1700001		1	Severe			1		1	1		0	0		0	0	1			1	Alive	12.60000038	0	38.59999847							0	0
Gambia 2005_2011	7		1	Severe			1		1	2.5		0	0		0	0	0	0	0	1	Alive	8.899999619	0	37.79999924							0	0
Gambia 2005_2011	4.8299999		1	Severe			1		1	3		0	0		0	0	1			1	Alive	5.5	1	37.5							0	0
Gambia 2005_2011	2		1	Severe			1		1	1.5		0	0		0	0	0			1	Alive	8.800000191	0	39.40000153							1
Gambia 2005_2011	3		1	Severe			1		1	2		0	0		0	0	0			1	Alive	9.899999619	0	40.09999847							0	0
Gambia 2005_2011	8		1	Severe			1		1	3.3		1	0		0	0	1			1	Alive	9.100000381	1	37.79999924							0	0
Gambia 2005_2011	5		1	Severe			1		1	1		0	0		0	0	1			1	Alive	8.800000191	0	39.5							0	0
Gambia 2005_2011	5		1	Severe			1		1	3		1	0		0	0	1			0	Alive	8.300000191	0	38.59999847							0	0
Gambia 2005_2011	2		1	Severe			1		1	4		0	0		0	0	1			1	Alive	5.400000095	1	37.90000153							1
Gambia 2005_2011	4.25		1	Severe			1		1	2		1	0		0	0	0	0	0	1	Alive	7.400000095	0	38							1
Gambia 2005_2011	5		1	Severe			1		1	2		0	0	0	0	0	0			1	Alive	7.300000191	0	39.5							0	0
Gambia 2005_2011	3.5799999		1	Severe			1		1	7		0			0	0	0			1	Alive		0	39.59999847							1
Gambia 2005_2011	5		1	Severe			1		1	2.3		0			0	0	0			1	Alive		0	38.79999924							0	0
Gambia 2005_2011	2		1	Severe			1		1	2		0	0		0	0	1			1	Alive	10.89999962	0	39.40000153							1
Gambia 2005_2011	5		1	Severe			1		1	3		0	0		0	0	0			1	Alive	9.300000191	0	39.5							0	0
Gambia 2005_2011	5.8299999		1	Severe			1		1	3		0	0		0	0	0			1	Alive	11.10000038	0	38.59999847							1
Gambia 2005_2011	2		1	Severe			1		1	3		1	0		0	0				0	Alive	8	0	38.29999924							0	0
Gambia 2005_2011	5.1700001		1	Severe			1		1	2		0			0	0	1	0	0	1	Alive		0	38.40000153							0	0
Gambia 2005_2011	2		1	Severe			1		1	4		0	1		0	0	1			1	Alive	4.199999809	1	38.09999847							1
Gambia 2005_2011	2.5799999		1	Severe			1		1	1		0	0		0	0	0			1	Alive	10.10000038	0	39.09999847							1
Gambia 2005_2011	2		1	Severe			1		1	1.3		0	0		0	0	1			1	Alive	7.099999905	0	38.59999847							0	0
Gambia 2005_2011	2		1	Severe			1		1	3.4000001		0	0		0	0	0			1	Alive	8.800000191	0	38							0	0
Gambia 2005_2011	1.5		1	Severe			1		1	2.4000001		0	0		0	0	0			1	Alive	8.699999809	0	38.79999924							0	0
Gambia 2005_2011	4		1	Severe			1		1	4		0	0		0	0	1			1	Alive	9.5	0	39.29999924							0	0
Gambia 2005_2011	1		1	Severe			1		1	7		0	1		0	0	1			0	Alive	2.799999952	1	38.70000076							1
Gambia 2005_2011	4		1	Severe			1		1	1.7		0	0		0	0	1			1	Alive	8.899999619	0	37.79999924							0	0
Gambia 2005_2011	2.6600001		1	Severe			1		1	3		0	0		0	0	1			1	Alive	9.800000191	1	39.70000076							0	0
Gambia 2005_2011	4.5799999		1	Severe			1		1	1.8		0	0		0	1	1			1	Alive	10.19999981	0	37.79999924							0	0
Gambia 2005_2011	3.3299999		1	Severe			1		1	3		0	0		0	0	1			1	Alive	9.699999809	0	36.40000153
Gambia 2005_2011	4.5		1	Severe			1		1	2.4000001		0	0		0	0	0			1	Alive	6.599999905	0	38.09999847							0	0
Gambia 2005_2011	4		1	Severe			1		1	1.2		0	0		0	0	0			1	Alive	9.300000191	0	37.79999924							0	0
Gambia 2005_2011	5		1	Severe			1		1	2.3		0	0		0	0	1			1	Alive	10.80000019	0	39.59999847							0	0
Gambia 2005_2011	4.4000001		1	Severe			1		1	3		0	0	1	0	0	0			1		8.5	0	39							1
Gambia 2005_2011	3.25		1	Severe			1		1	2		0	0	1	0	0	1			1	Alive	10.5	0	39.5							0	0
Gambia 2005_2011	3		1	Severe			1		1	4		0	0	1	0	0	1			1	Alive	8.100000381	0	38.29999924
Gambia 2005_2011	7		1	Severe			1		1	2		0	0	1	0	0	0			0	Alive	12.60000038	0	39.59999847							0	0
Gambia 2005_2011	10		1	Severe			1		1	3		0	0	1	0	0	0			0	Alive	13.60000038	0	38.59999847							0	0
Gambia 2005_2011	4		1	Severe			1		1	3		1	0	1	1	1	0	0	1	0	Dead	10	0	38
Gambia 2005_2011	5		1	Severe			1		1	2		0	0	1	1	0	0			1	Alive	8.100000381	0	38.29999924							0	0
Gambia 2005_2011	6		1	Severe			1		1	3		0	0	1	1	0	1			0	Alive	10.80000019	0	38.59999847							0	0
Gambia 2005_2011	4		1	Severe			1		1	1		0	0	1	1	0	0			1	Alive	11.10000038	0	38.09999847							0	0
Gambia 2005_2011	2		1	Severe			1		1	3		0	1	1	1	0	1			1	Alive	3.5	1	38.5							1
Gambia 2005_2011	11		1	Severe			1		1	3		0	0	1	1	0	1			1	Alive	11.19999981	0	39.20000076							1
Gambia 2005_2011	6		1	Severe			1		1	3		0	0	1	1	0	0			0	Alive	9.699999809	0	38.5							0	0
Gambia 2005_2011	3		1	Severe			1		1	3		0	0	1	1	0	1			1	Alive	9.600000381	0	38.09999847							1
Gambia 2005_2011	3.8299999		1	Severe			1		1	2		0		1	1	0	1			1	Alive		0	38.29999924							0	0
Gambia 2005_2011	7		1	Severe			1		1	7		0	0	1	1	0	0			0	Alive	7.900000095	0	38							1
Gambia 2005_2011	5		1	Severe			1		1	3		0	0	1	1	0	0			1	Alive	17	0	39.20000076							1	1
Gambia 2005_2011	4.4000001		1	Severe			1		1	3		0		1	1	1	1			1	Alive		1	39.59999847							1
Gambia 2005_2011	4		1	Severe			1		1	2		0	0	1	1	1	1			1	Alive	7.699999809	0	38.20000076							0	0
Gambia 2005_2011	2		1	Severe			1		1	1		1	1	1	1	0	0			1	Alive	2.099999905	1	40.09999847							1
Gambia 2005_2011	6		1	Severe			1		1	2		0	0	1	1	0	1			0	Alive	11.89999962	0	39.5							0	0
Gambia 2005_2011	6		1	Severe			1		1	2.5		0	0	1	1	0	0	0	0	1	Alive	8.699999809	0	39							1
Gambia 2005_2011	6		1	Severe			1		1	3		0	0	1	1	0	1			0		12.10000038	0	38.70000076							0	0
Gambia 2005_2011	6		1	Severe			1		1	2.7		0	0	1	1	0	0			0	Alive	10	0	38.59999847							0	0
Gambia 2005_2011	3		1	Severe			1		1	2		1	0	1	1	0	1			1	Alive	12.19999981	0	36.20000076							0	0
Gambia 2005_2011	3		1	Severe			1		1	4		0	0	1	1	0	0			0	Alive	6.599999905	0	39.5							0	0
Gambia 2005_2011	2.25		1	Severe			1		1	3		0	0	1	1	0	1	0	0	1	Alive	8.100000381	0	39.20000076							1	1
Gambia 2005_2011	5		1	Severe			1		1	3.5		0	0	1	1	0	1	0	1	1	Alive	11.5	0	39.5							0	0
Gambia 2005_2011	4.5900002		1	Severe			1		1	3		1	0	1	1	0	1	0	0	1	Alive	10.5	0	38.70000076							0	0
Gambia 2005_2011	2.6600001		1	Severe			1		1	1.8		0	0	1	1	0	1			0	Alive	8.5	0	39.90000153							0	0
Gambia 2005_2011	3.9100001		1	Severe			1		1	2		0	0	1	1	0	0			1	Alive	6.900000095	1	40							0	0
Gambia 2005_2011	0.67000002		1	Severe			1		1	2		0	0	1	1	0	1			1	Alive	6	1	38							1
Gambia 2005_2011	15		1	Severe			1		1	3		0	0	1	1	0	0			1	Alive	11.69999981	0	38.20000076							0	0
Gambia 2005_2011	3		1	Severe			1		1	2.5		0	0	1	1	1	1	0	0	1	Alive	10.5	0	39.5							0	0
Gambia 2005_2011	4.75		1	Severe			1		1	1		0	0	1	1	0	0			1	Alive	10.5	0	39.40000153							0	0
Gambia 2005_2011	2		1	Severe			1		1	2		1	0	1	1	0	0			1	Alive	8.399999619	1	38.90000153							1
Gambia 2005_2011	3		1	Severe			1		1	2.3		1	0	1	1	0	0			1	Alive	7.400000095	1	39.59999847							1
Gambia 2005_2011	9		1	Severe			1		1	2		0	0	1	1	0	0			0	Alive	12.89999962	0	37.79999924							0	0
Gambia 2005_2011	6		1	Severe			1		1	2		0	0	1	1	0	1	0	0	1	Alive	7.5	0	39.59999847							0	0
Gambia 2005_2011	5		1	Severe			1		1	3		0	1	1	1	0				0	Alive	4.199999809	1	39.20000076							1
Gambia 2005_2011	8		1	Severe			1		1	5		0	0	1	1	0	1			1	Alive	10.69999981	0	38.70000076							1
Gambia 2005_2011	6.0799999		1	Severe			1		1	1		0	0	1	1	0	1			1	Alive	12.5	0	37.90000153							0	0
Gambia 2005_2011	7		1	Severe			1		1	3		0	0	1	1	0	0	0	0	1	Alive	8	0	38.59999847							1
Gambia 2005_2011	3		1	Severe			1		1	3		0	0	1	1	0	1			1	Alive	7.099999905	0	39.40000153							0	0
Gambia 2005_2011	3		1	Severe			1		1	2		1	0	1	1	0	1			1	Alive	11.60000038	1	38.90000153							0	0
Gambia 2005_2011	3		1	Severe			1		1	2		0	0	1	1	0	1			0	Alive	6.800000191	0	38.5							0	0
Gambia 2005_2011	3		1	Severe			1		1	1.9		0	0	1	1	0	1			1	Alive	7.699999809	0	38							1
Gambia 2005_2011	11.41		1	Severe			1		1	2.8		0	0	1	1	0	0			0	Alive	11.80000019	0	38.09999847							0	0
Gambia 2005_2011	9		1	Severe			1		1	3		0	0	1	1	0	1			1	Alive	11.5	0	37.59999847							0	0
Gambia 2005_2011	6		1	Severe			1		1	2		0	0	1	1	1	0			1	Alive	8.300000191	0	38.79999924							0	0
Gambia 2005_2011	4		1	Severe			1		1	4		0	0	1	1	0	0	0	1	1	Dead	8.899999619	0	39.5							1
Gambia 2005_2011	3		1	Severe			1		1	1.3		1	0	1	1	0	1			1	Alive	6.800000191	1	38.70000076							0	0
Gambia 2005_2011	8		1	Severe			1		1	3		0	0	1	1	0	1			1	Alive	11.80000019	0	39.90000153							1
Gambia 2005_2011	5		1	Severe			1		1	1.6		0	0	1	1	0	1			0	Alive	12.60000038	0	39.5							0	0
Gambia 2005_2011	7		1	Severe			1		1	3		0	0	1	1	0	1			1	Alive	9.600000381	0	37.79999924							0	0
Gambia 2005_2011	3		1	Severe			1		1	2.3		1	0	1	1	0	0			1		9.100000381	0	38.59999847							1
Gambia 2005_2011	3		1	Severe			1		1	2		1	0	1	1	0	1			1	Alive	8.5	0	39.59999847							0	0
Gambia 2005_2011	3		1	Severe			1		1	1		0	0	1	1	0	0	0	0	1	Alive	10.30000019	0	40
Gambia 2005_2011	4		1	Severe			1		1	2.3		0	1	1	1	0	1			1	Alive	4.400000095	1	38.40000153							0	0
Gambia 2005_2011	5		1	Severe			1		1	4		0	0	1	1	0	0			0	Alive	13.80000019	0	38.90000153							0	0
Gambia 2005_2011	5.1599998		1	Severe			1		1	3		0	0	1	1	0	0			1	Alive	9.199999809	0	37.59999847							1
Gambia 2005_2011	1		1	Severe			1		1	2.0999999		0	1	1	1	0	0			1	Alive	4.900000095	1	38.09999847							0	0
Gambia 2005_2011	3.6600001		1	Severe			1		1	3		0	0	1	1	0	1			1	Alive	6.199999809	1	37.70000076							0	0
Gambia 2005_2011	12		1	Severe			1		1	2.5		0	0	1	1	0	0			1	Alive	6.300000191	1	39.09999847							1
Gambia 2005_2011	3.7		1	Severe			1		1	2		1	0	1	1	0	1			1	Alive	8.300000191	1	38.70000076							1
Gambia 2005_2011	3		1	Severe			1		1	1.4		0	0	1	1	0	1			1	Alive	10.5	0	39.09999847							0	0
Gambia 2005_2011	6		1	Severe			1		1	2.2		0	0	1	1	0	0			0	Alive	13.30000019		39.59999847							0	0
Gambia 2005_2011	6		1	Severe			1		1	3		1	0	1	1	0	0			1	Alive	7.699999809	1	38.90000153							1
Gambia 2005_2011	5		1	Severe			1		1	3		0	0	1	1	1	1			1	Alive	10.10000038	1	38.59999847							1
Gambia 2005_2011	8		1	Severe			1		1	3		1		1	1	0	1			1	Alive		0	39							0	0
Gambia 2005_2011	6		1	Severe			1		1	4		0	0	1	1	0	0			1	Alive	12.60000038	0	38.29999924							1
Gambia 2005_2011	4		1	Severe			1		1	2		0	0	1	1	0	1			1	Alive	8.399999619	0	38.29999924
Gambia 2005_2011	6		1	Severe			1		1	2.8		0	0	1	1	0	1			1	Alive	9.199999809	0	39.40000153							0	0
Gambia 2005_2011	6		1	Severe			1		1	2		0	0	1	1	0	0			0	Alive	11.80000019	0	37							0	0
Gambia 2005_2011	6		1	Severe			1		1	2		1	0	1	1	0	0			1	Alive	12.80000019	0	37.79999924							0	0
Gambia 2005_2011	6		1	Severe			1		1	2.8		0	0	1	1	0	1			0	Alive	8.600000381	1	38.20000076							0	0
Gambia 2005_2011	6		1	Severe			1		1	2		0	0	1	1	0	0			1	Dead	8.699999809	0	38.20000076							0	0
Gambia 2005_2011	1		1	Severe			1		1	1		0	0	1	1	0	1			0	Alive	8.699999809	0	39.79999924							0	0
Gambia 2005_2011	2.3299999		1	Severe			1		1	2		0	0	1	1	0	1			1	Alive	7	1	37.59999847							1
Gambia 2005_2011	1		1	Severe			1		1	1		1	0	1	1	0	1			1	Alive	7.699999809	1	39.20000076							0	0
Gambia 2005_2011	3		1	Severe			1		1	3		1	0	1	1	0	1			1	Alive	6.800000191	1	38.20000076							1
Gambia 2005_2011	12		1	Severe			1		1	5		0	0	1	1	0	1			0	Dead	12.39999962	0	39.90000153							1
Gambia 2005_2011	5.5799999		1	Severe			1		1	2		1	0	1	1	0	1	0	0	1	Dead	9.300000191	0	37.59999847							0	0
Gambia 2005_2011	6		1	Severe			1		1	2		0	0	1	1	0	1			1	Alive	5.599999905	1	40.09999847
Gambia 2005_2011	4		1	Severe			1		1	2		0	0	1	1	0	0			1	Alive	11.89999962	0	39.09999847							0	0
Gambia 2005_2011	3.75		1	Severe			1		1	2		1	0	1	1	0	1	0	1	1	Alive	9.600000381	1	40.20000076							0	0
Gambia 2005_2011	1		1	Severe			1		1	5			0	1	1	0	0			1		6.699999809	0	38.29999924							1
Gambia 2005_2011	4.9099998		1	Severe			1		1	2.8		0	0	1	1	0	0			0	Alive	9.199999809	0	38.5							0	0
Gambia 2005_2011	4.3299999		1	Severe			1		1	1.3		0	0	1	1	0	1			1	Alive	9.600000381	0	38.5							0	0
Gambia 2005_2011	4		1	Severe			1		1	3		0	1	1	1	0	1			0	Alive	4.800000191	1	39.09999847							1
Gambia 2005_2011	3.5899999		1	Severe			1		1	1.4		0	0	1	1	0	0			1	Alive	9.699999809	0	37.5							0	0
Gambia 2005_2011	4		1	Severe			1		1	3		1	0	1	1	0	0			0	Alive	9	0	38.40000153							0	0
Gambia 2005_2011	4		1	Severe			1		1	2.3		0	0	1	1	0	0			1	Alive	6	0	39.09999847							1
Gambia 2005_2011	4		1	Severe			1		1	3		0	0	1	1	0	1			1	Alive	7.699999809	0	39.79999924							1	1
Gambia 2005_2011	4.1700001		1	Severe			1		1	1.5		1	0	1	1	0	1	0	0	1	Alive	8.5	0	38.29999924							1
Gambia 2005_2011	5		1	Severe			1		1	2		1	0	1	1	0	0			1	Alive	8.899999619	1	38.09999847							0	0
Gambia 2005_2011	3		1	Severe			1		1	2		0	0	1	1	1	1			1	Alive	9	0	39.09999847
Gambia 2005_2011	5		1	Severe			1		1	2.5		1	0	1	1	0	1	0	0	1	Alive	6	1	39.59999847							0	0
Gambia 2005_2011	3		1	Severe			1		1	2.5		0	1	1	1	0	1			1	Alive	4.300000191	1	38.79999924							0	0
Gambia 2005_2011	2		1	Severe			1		1	7		0	0	1	1					1	Alive	6.300000191	1	38.09999847							0	0
Gambia 2005_2011	5		1	Severe			1		1	4		0	1	1	1	0	1			1	Alive	3.700000048	1	39.20000076							0	0
Gambia 2005_2011	4		1	Severe			1		1	3		0	0	1	1	0	0			0	Alive	9.300000191	0	38.20000076							0	0
Gambia 2005_2011	2.5799999		1	Severe			1		1	2.3		0	0	1	1	0	1			1	Alive	11.19999981	0	39.59999847							1
Gambia 2005_2011	2.5		1	Severe			1		1	2.3		1	0	1	1	0	1			1		5	0	39.59999847							1
Gambia 2005_2011	4.8299999		1	Severe			1		1	2		1	0	1	1	0	1	0	1	1		12.60000038	0	40
Gambia 2005_2011	4		1	Severe			1		1	1		1	0	1	1	0	0	0	0	1	Alive	12.60000038	0	39.59999847							0	0
Gambia 2005_2011	15		1	Severe			1		1	3		0	0	1	1	0	0			0	Alive	13.30000019	0	36.5							0	0
Gambia 2005_2011	13		1	Severe			1		1	2		0	0	1	1	0	0			1	Alive	10.80000019	0	39.29999924							0	0
Gambia 2005_2011	2.75		1	Severe			1		1	1		0	0	1	1	0	0	0	1	1	Alive	7.599999905	1	38.79999924							0	0
Gambia 2005_2011	5		1	Severe			1		1	1.3		0		1	1	0	1			1	Dead		0	37.90000153							0	0
Gambia 2005_2011	6		1	Severe			1		1	2.5		1	0	1	1	0	1	0	1	1	Alive	7.900000095	1	38.5							0	0
Gambia 2005_2011	9		1	Severe			1		1	4.3000002		1	0	1	1	0	1			1		5.300000191	0	38.20000076							1
Gambia 2005_2011	3		1	Severe			1		1	2.8		0	0	1	1	0	1			1	Alive	5.400000095	1	39.40000153							0	0
Gambia 2005_2011	4		1	Severe			1		1	2.3		1	1	1	1	0	0			1	Alive	4.599999905	0	39							1
Gambia 2005_2011	3		1	Severe			1		1	2		1	0	1	1	1	1	0	1	1	Dead	10	0	39.70000076							0	0
Gambia 2005_2011	2.8299999		1	Severe			1		1	2.5		0	0	1	1	0	0			0	Alive	10.89999962	0	37.70000076							0	0
Gambia 2005_2011	7		1	Severe			1		1	1.2		0	0	1	1	0	1			1	Alive	9.800000191	0	38							0	0
Gambia 2005_2011	6		1	Severe			1		1	2		1	0	1	1	0	1			0	Alive	10.5	0	39							1
Gambia 2005_2011	3.5		1	Severe			1		1	2		1	0	1	1	0	0			1	Alive	6.699999809	1	38.29999924							0	0
Gambia 2005_2011	1.5		1	Severe			1		1	2		1	0	1	1	1	1	0	0	1	Alive	6	0	37.09999847							0	0
Gambia 2005_2011	2		1	Severe			1		1	2.3		1	1	1	1	0	1			1	Alive	4.900000095	1	38.70000076							0	0
Gambia 2005_2011	4		1	Severe			1		1	2		0	0	1	1	1	1			1	Dead	6.300000191	0	37.70000076							0	0
Gambia 2005_2011	8		1	Severe			1		1	7		0	0	1	1	0	1			1	Alive	8.899999619	1	39.59999847							0	0
Gambia 2005_2011	3		1	Severe			1		1	2		0	0	1	1	0	1			1	Alive	7.900000095	1	38.40000153							0	0
Gambia 2005_2011	3		1	Severe			1		1	1.6		0	0	1	1	0	1			1	Alive	7.099999905	0	40.40000153							1
Gambia 2005_2011	8		1	Severe			1		1	3		1	0	1	1	0	0			0	Alive	10.69999981	0	37.70000076							1
Gambia 2005_2011	9		1	Severe			1		1	2.5		1	0	1	1	1	1	0	1	1	Dead	10.80000019	0	39.5
Gambia 2005_2011	2.7		1	Severe			1		1	4		0	1	1	1	0	1			1	Alive	3	1	37.90000153							1
Gambia 2005_2011	3		1	Severe			1		1	1.9		0	0	1	1	0	1			0	Alive	11.30000019	0	38.09999847							1
Gambia 2005_2011	4		1	Severe			1		1	5		1		1	1	0	1			1	Dead		0	40.79999924							1
Gambia 2005_2011	6		1	Severe			1		1	2		1	1	1	1	0	1	0	1	1	Alive	4.400000095	1	39.79999924							1
Gambia 2005_2011	4		1	Severe			1		1	4		1	0		1	0	0			1	Alive	8.600000381	0	38.59999847							1
Gambia 2005_2011	4		1	Severe			1		1	3		1	0			0	0			1	Alive	10.19999981	0	38.90000153							1
Gambia 2005_2011	1		1	Severe			1		1	2.3		0	0			0	0			1	Alive	5.599999905	1	39.40000153							1
Gambia 2005_2011	2		1	Severe			1		1	4		0	1			0	0			1	Alive	3.799999952	1	38.09999847							1
Gambia 2005_2011	2		1	Severe			1		1	1.3		1	0			0	1			1	Alive	8.100000381	1	39.59999847							0	0
Gambia 2005_2011	9		1	Severe			1		1	2		0	0			0	1			1	Alive	13.39999962	0	37.5							0	0
Gambia 2005_2011	5		1	Severe			1		1	2		0	0			0	0			1	Alive	13.39999962	0	37.09999847							0	0
Gambia 2005_2011	4		1	Severe			1		1	2		0	0			0	0			1	Alive	6.699999809	0	37.90000153							0	0
Gambia 2005_2011	5		1	Severe			1		1	3		0	0			0	1			0	Alive	12.69999981	0	36.59999847							0	0
Gambia 2005_2011	5		1	Severe			1		1	2			0			0	0			1	Alive	9.5	0	38.5							0	0
Gambia 2005_2011	1		1	Severe			1		1	2.5			0			1	1			1	Alive	5.599999905	1	38.79999924							1
Gambia 2005_2011	2		1	Severe			1		1	2.5		1	0			0	0			1	Alive	6.699999809	1	38.29999924							1
Gambia 2005_2011	5		1	Severe			1		1	3.3		0	0			0	0			1	Alive	5.300000191	1	37.20000076							0	0
Gambia 2005_2011	4		1	Severe			1		1	1.7		0	0			0	0			1	Alive	6.300000191	0	38.90000153							0	0
Gambia 2005_2011	5		1	Severe			1		1	3		1	1	0		1	0			0	Dead	1.899999976	0	38.20000076							0	0
Gambia 2005_2011	3.5		1	Severe			1		1	3		0	0	0			0			1		10.39999962	0	39.90000153							1
Gambia 2005_2011	7.75		1	Severe			1		1	3		0	0				1			1	Alive	12.10000038	0	38.09999847							0	0
Gambia_2002	10	0	1	Severe		4	2		0	3	1	1	0				0		0	1	Alive	10.39999962		39.79999924	1	1	0	1			1
Gambia_2002	6	1	1	Severe		0.33333334	2		0	1	2	1	0	0		1	0		0	1	Alive	5		38	0	0	0	1			0	0
Gambia_2002	8	0	1	Severe			2		0	8	8	1		1			0		0	1	Alive				1	0	0	1			1
Gambia_2002	8	1	1	Severe		3	2		0	3	1	0	0	0			0		0	1	Alive	10			1	1	0	0			1
Gambia_2002	8.75	1	1	Severe		2	2		0	7	7	0		0			0		0	1					0	0	0	7			0	0
Gambia_2002	4	1	1	Severe		0.083333336	2		0	2	1	0	1				0		0	1	Alive	2.299999952			1	0	1	1			0	0
Gambia_2002	2		1	Severe			2		0	3	3	0	1	0			0		0	1	Dead	4.599999905			0	0	0	0
Gambia_2002	2.5	1	1	Severe		2	2		0	3	3	0	0	0			0		0	1	Alive	5.900000095		38.79999924	1	0	3	2			0	0
Gambia_2002	3	1	1	Severe		2.5	2		0	2	2	1	0	1			0		0	1	Alive	5		38.90000153	1	1	0	1			1
Gambia_2002	1.6666666	0	1	Severe		1.5	2		0	4	4	0	1	1			0		0	1	Alive	3.099999905		38.09999847	0	0	0	3			0	0
Gambia_2002	0.91666669	1	1	Severe		1	2		0	3	3	1	0	1			0		0	1	Alive	5.400000095		38.20000076	0	0	0	2			0	0
Gambia_2002	2	0	1	Severe		1.5	2		0	6	6	0	1	0			0		0	1	Alive	3.799999952		38.09999847	0	0	0	6			0	0
Gambia_2002	2	1	1	Severe		1	2		0	4	1	0	1	0			0		0	0		2.5		36.90000153	0	0	0	0			0	0
Gambia_2002	3	0	1	Severe		2	2		0	3	2	1	1	0		0	0		0	1	Alive	4		38.5	1	1	0	0			0	0
Gambia_2002	3.75	1	1	Severe		0.5	2		0	3	3	0		0		1	0		0	1	Alive			39.59999847	0	0	0	0			0	0
Gambia_2002	3.75	1	1			0.33333334	2		0	2	4	0		0			0		0	0	Alive			40	0	0	0	0			0	0
Gambia_2002	1.0833334	0	1	Severe		4	2		0	8	4	0	1	0			0		0	0	Alive	3.799999952		36.09999847	0	0	0	0			0	0
Gambia_2002	0.66666669	0	1	Severe		0.5	2		0	4	4	1	0	0		1	0		0	1	Alive	6.099999905		39	1	0	4	0			0	0
Gambia_2002	2.5833333		1	Severe		1	2		0	3	4	0		1			0		0	0	Alive			38.40000153	0	0	0	3			0	0
Gambia_2002	3.0833333	0	1	Severe		0.75	2		0	1	1	1		0		1	0		0	1	Alive			38.90000153	1	1	0	0			0	0
Gambia_2002	0.58333331	0	1	Severe		0.5	2		0	3	7	0	1	0			0		0	0	Alive	4.300000191		37	0	0	0	0			0	0
Gambia_2002	2.25	0	1	Severe		1	2		0	2	2	0	0	1			0		0	1	Alive	8.699999809		37.90000153	0	0	0	2			0	0
Gambia_2002	2.4166667	1	1			0.5	2		0	1	1	0		0			0		0	0	Alive			34.20000076	1	1	0	0			0	0
Gambia_2002	2.75	0	1			0.58333331	2		0	1	1	0		0			0		0	0	Alive			35.90000153	0	0	0	0			0	0
Gambia_2002	2.5833333	1	1	Severe		0.5	2		0	1	1	0	1	0			0		0	0	Alive	3.799999952		39.70000076	0	0	0	0			0	0
Gambia_2002	2.5	0	1	Severe		0.083333336	2		0	14	4	0	1	1		1	0		0	0	Alive	1.399999976		37.09999847	0	0	0	7			0	0
Gambia_2002	1	1	1	Severe		1.5	2		0	4	4	0	0	1			0		0	1	Alive	9.800000191		37.59999847	0	0	0	0			1
Gambia_2002	5	1	1	Severe		1	2		0	1	1	0		0		1	1		0	0	Alive			38.5	0	0	0	0			0	0
Gambia_2002	1.6666666	1	1	Severe		1	2		0	3	3	0	0	0		1	0		0	0	Alive	10.30000019		38.20000076	0	0	0	0			0	0
Gambia_2002	4.8333335	0	1	Severe		0.5	2		0	2	2	0	0	0		1	0		0	0	Alive	7.800000191		37.09999847	0	0	0	0			0	0
Gambia_2002	0.91666669	0	1	Severe		0.33333334	2		0	7	7	0	1	1		1	0		0	0	Alive	3.700000048		37.59999847	0	0	0	0			0	0
Gambia_2002	4.75	0	1	Severe			2		0	4	4	0	1	0		1	0		0	0	Alive	2.799999952		36.90000153	0	0	0	0			0	0
Gambia_2002	0.58333331	1	1	Severe			2		0	3	3	0	1	1		1	0		0	1	Alive	2.599999905		37	0	0	0	1			0	0
Gambia_2002	3	0	1	Severe		3	2		0	4	4	1	0	0		1	0		0	1	Dead	7.199999809		38.59999847	2	1	3	0			0	0
Gambia_2002	1.3333334	0	1	Severe		2	2		0	2	2	0	0	0		1	0		0	1	Alive	5.900000095		39	0	0	0	0			0	0
Gambia_2002	8	0	1	Severe		1	2		0	2	2	0	0	0		1	0		0	1	Alive	10.30000019		39.90000153	0	0	0	0			0	0
Gambia_2002	3	0	1	Severe		1.5	2		0	1	2	0	0	0		1	0		0	1	Alive	11.10000038		37.59999847	0	0	0	0			0	0
Gambia_2002	2.3333333	0	1	Severe			2		0	4	4	1	1	1		0	0		0	1	Alive	4		37.90000153	2	2	0	2			0	0
Gambia_2002	2.5	0	1	Severe		7	2		0	2	2	0	0	1		1	1		0	0	Alive	8.600000381		38.40000153	0	0	0	0			0	0
Gambia_2002	2.5	1	1	Severe		3	2		0	4	4	1	1	1		0	0		0	1	Dead	1.399999976		35.90000153	0	1	0	2			0	0
Gambia_2002	4.0833335	0	1	Severe			2		0	4	4	0	0	0		1	0		0	1	Alive	5.099999905		37.79999924	4	2	0	4			0	0
Gambia_2002	5.3333335	0	1	Severe			2		0	3	3	0	1	0		1	0		0	0	Alive	3.700000048		35.79999924	0	0	0	0			0	0
Gambia_2002	0.83333331	0	1	Severe			2		0	4	5	0	1	0		1	0		0	1	Alive	4.699999809		36.29999924	0	0	0	0			0	0
Gambia_2002	3.1666667	0	1	Severe			2		0	3	3	0	0	0		1	0		0	1	Alive	7.300000191		35.29999924	1	1	0	0			0	0
Gambia_2002	2.9166667	0	1	Severe			2		0	3	3	0	0	0		1	0		0	1	Alive	8.100000381		40.20000076	0	0	0	0			0	0
Gambia_2002	0.83333331	1	1	Severe		0.5	2		0	3	3	0	1	0		1	0		0	0	Alive	3.700000048		39.70000076	0	0	0	0			0	0
Gambia_2002	10	1	1	Severe		6	2		0	5	5	0	0	1		1	0		0	1	Dead	11.69999981		36.90000153	0	0	0	1			0	0
Gambia_2002	3	1	1	Severe		0.25	2		0	3	3	0	0	0		0	0		0	1	Alive	8.399999619		37.5	1	1	0	0			0	0
Gambia_2002	5		1	Severe			2		0			0	0	0		1	0		0	1		8.899999619		36
Gambia_2002	0.5		1	Severe			2		0			0	0	1		1	0		0	1	Dead	6.900000095		38.40000153
Gambia_2002	1.5833334	1	1	Severe		2	2		0	5	5	0	1	1		1	0		0	1	Alive	3		36.70000076	0	0	0	5			1
Gambia_2002	4	0	1	Severe		0.25	2		0	4	3	0	1	0		1	0		0	1	Alive	4.699999809		36.90000153	0	0	0	0			0	0
Gambia_2002	4.5833335	0	1	Severe		0.41666666	2		0	4	5	0	1	0		1	0		0	1	Alive	3.299999952		40.09999847	0	0	0	3			0	0
Gambia_2002	1	0	1	Severe		1.5	2		0	25	25	0	1	0		1	0		0	0	Alive	4.099999905		36.59999847	1	0	0	25			0	0
Gambia_2002	1.4166666	0	1	Severe			2		0	5	5	1	0	0		0	0		0	1	Alive	5.800000191		38.5	2	1	0	0			0	0
Gambia_2002	10	0	1	Severe			2		0	1	1	1	0	0		1	0		0	1	Alive	10.60000038		37.79999924	0	1	0	0			0	0
Gambia_2002	5.6666665		1	Severe			2		0	3	3	0	0	0		1	0		0	0	Alive	6.5		36.5	1	0	0	0			0	0
Gambia_2002	1.0833334	0	1	Severe			2		0	2	2	0	1	0		1	0		0	1	Alive	4.800000191		37.29999924	0	0	0	0			0	0
Gambia_2002	0.83333331	0	1	Severe		0.41666666	2		0	3	2	0	1	0		1	0		0	0	Alive	4.199999809		38.5	0	0	0	0			0	0
Gambia_2002	8	0	1	Severe		2.5	2		0	3	3	1	0	0		1	0		0	1	Alive	6.900000095		36	1	1	0	0			0	0
Gambia_2002	0.58333331	0	1	Severe		3	2		0	8	8	0	1	0		0	0		0	1	Alive	2.400000095		35.90000153	1	0	0	7			0	0
Gambia_2002	3	1	1	Severe		2	2		0	5	5	0	0	0		1	0		0		Alive	7.099999905		36.90000153	1	0	0	0			0	0
Gambia_2002	3.8333333	0	1	Severe			2		0	1	1	0	0	0		0	0		0	1	Alive	9.600000381		38.5	0	0	0	0			0	0
Gambia_2002	3.6666667	0	1	Severe			2		0	2	2	1	0	1		1	0		0	1	Alive	7.800000191		36.59999847	1	0	0	0			0	0
Gambia_2002	2.1666667	0	1	Severe			2		0	3	3	0	1	1		1	0		0	1	Alive	2.599999905		37	0	0	0	0			0	0
Gambia_2002	2.6666667	0	1	Severe			2		0	3	3	0	1	0		1	0		0	0	Alive	4.099999905		36.5	0	0	0	0			0	0
Gambia_2002	7	0	1	Severe		0.33333334	2		0	3	2	0	0	1		1	0		0	1	Alive	9		37.79999924	0	0	0	0			0	0
Gambia_2002	4.0833335	1	1	Severe			2		0	4	4	0	0	0		1	0		0	0	Alive	8.699999809		39	2	1	0	0			0	0
Gambia_2002	2.4166667	0	1	Severe			2		0	3	3	0	1	1		1	0		0	0	Alive	3.599999905		38.40000153	0	0	0	0			0	0
Gambia_2002	1.8333334	0	1	Severe			2		0	2	2	0	1	0		1	0		0	0		3		38.59999847	0	0	0	0			0	0
Gambia_2002	0.83333331	0	1	Severe			2		0	2	2	0	1	0		1	0		0	0	Alive	2.5		38.29999924	0	0	0	0			0	0
Gambia_2002	2.5833333	1	1	Severe		1	2		0	3	3	0	1	0		1	0		0	0	Alive	4.5		35.40000153	0	0	0	2			0	0
Gambia_2002	1.25	0	1	Severe		2.5	2		0	9	9	0	1	1		1	0		0	1	Alive	3.5		39.40000153	0	0	0	0			1
Gambia_2002	0.66666669	0	1	Severe			2		0	1	1	1	1	1		0	0		0	1	Alive	4.800000191		37.40000153	0	0	1	0			0	0
Gambia_2002	2	0	1	Severe			2		0	4	4	0	1			1	0		0	0	Alive	2.200000048		36	0	0	0	0			0	0
Gambia_2002	2.8333333	0	1	Severe			2		0	3	3	0	0	0		0	0		0	1	Alive	7.099999905		37.90000153	0	0	0	0			0	0
Gambia_2002	1.25	0	1				2		0	3	3	0	0	0		0	0		0	0	Alive	7.900000095		36.59999847	0	0	0	0			0	0
Gambia_2002	7.9166665	0	1	Severe			2		0	2	2	0	0	1		0	0		0	1	Alive	9.300000191		39.09999847	0	0	0	0			0	0
Gambia_2002	2.3333333	0	1	Severe			2		0	2	4	1	1	1		0	0		0	1	Alive	1		36.70000076	0	0	0	0			0	0
Gambia_2002	1.1666666	0	1	Severe			2		0	7	7	1	0	0		0	0		0	1	Alive	5.800000191		39.59999847	0	0	0	0			0	0
Gambia_2002	2.3333333	0	1	Severe			2		0	3	3	1	1	0		1	0		0	1	Alive	3.799999952		38.59999847	0	0	0	0			0	0
Gambia_2002	1.8333334	0	1	Severe			2		0	3	3	0	1	0		1	0			1	Alive	3		37.59999847	0	0	0	0			0	0
Gambia_2002	1.1666666	0	1	Severe		2.5	2		0	8	8	0	1	0		0	0		0	0	Alive	4.400000095		39.79999924	0	0	0	8			1
Gambia_2002	3.6666667	0	1	Severe		0.5	2		0	7	7	0	1	1		1	0		0	1	Alive	4.199999809		36.5	1	0	0	5			0	0
Gambia_2002	1.5833334	0	1	Severe		0.66666669	2		0	3	3	0	0	0		1	0		0	1	Alive	5.900000095		38.79999924	1	0	0	2			1
Gambia_2002	2.5	0	1	Severe		1	2		0	2	2	0	0	0		1	0		0	1	Alive	5.400000095		36	1	1	0	0			0	0
Gambia_2002	1	0	1	Severe		2	2		0	3	2	0	1	0		1	0		0	0	Alive	2.400000095		36.5	0	0	0	3			0	0
Gambia_2002	3.5	0	1	Severe			2		0	3	4	1	0	1	0	1	0		0	1	Alive	6.099999905		37.90000153	2	1	0	4			0	0
Gambia_2002	0.58333331	0	1	Severe			2		0	7	7	0	0	0	0	1	0		0	1	Alive	5.300000191		38.29999924	0	0	0	1			0	0
Gambia_2002	5.1666665	0	1	Severe		1.5	2		0	2	2	0	0	0	1	0	0		0	1	Alive	8.5		37.40000153	1	1	0	2			0	0
Gambia_2002	3.0833333	0	1	Severe			2		0	4	5	0	0	0	0	1	0		0	0	Alive	7.599999905		38.5	1	0	0	3			0	0
Gambia_2002	1.75	0	1	Severe		0.75	2		0	5	5	0	0	0	0	1	0		0	0	Alive	5.800000191		37.09999847	0	0	0	0			1
Gambia_2002	3		1	Severe		1.8333334	2		0	3	0	0	1	0	1	0	0		0	1	Dead	3.200000048		36	0	0	0	0			0	0
Gambia_2002	2	0	1	Severe			2		0	3	1	0	1	0	0	1	0		0	0	Alive	3.5		36.40000153	0	0	0	0			0	0
Gambia_2002	2	1	1	Severe		2.75	2		0	2	2	1	1	1	1	0	0		0	1	Alive	2.400000095		37.5	2	2	0	2			1
Gambia_2002	1.5833334		1	Severe			2		0			0	1	1	1	1	0		0	0	Dead	3.700000048		36.5
Gambia_2002	2.25	0	1	Severe		1.5	2		0	8	8	0	1	0	1	1	0		0	0	Alive	3.799999952		38.90000153	0	0	0	3			0	0
Gambia_2002	0.5		1	Severe			2		0			0	1	0	1	1	0		0			3.299999952		36.59999847
Gambia_2002	2	0	1	Severe			2		0	4	4	0	1	0	0	1	0		0	0	Alive	3.200000048		36.79999924	0	0	0	0			0	0
Gambia_2002	7	0	1	Severe			2		0	3	4	0		1	0	1	0		0	1	Alive			39.79999924	0	1	0	0			0	0
Gambia_2002	1.5	0	1	Severe			2		0	3	4	1	0	1	1	1	0		0	1	Alive	8.300000191		38.90000153	1	1	3	0			0	0
Gambia_2002	1.5833334	0	1	Severe			2		0	5	5	0	1	0	1	1	0		0	0	Alive	3		37	0	0	0	0			0	0
Gambia_2002	2.5	0	1	Severe			2		0	4	3	0	0	0	1	1	0		0	0	Alive	5.099999905		36.20000076	0	0	0	0			0	0
Gambia_2002	0.66666669	0	1	Severe			2		0	3	3	0	1	0		1	0		0	0	Alive	4.699999809		36.20000076	0	0	0	0			0	0
Gambia_2002	4	0	1	Severe		2	2		0	3	3	0	0	1	1	1	0		0	1	Alive	5.900000095		37.40000153	0	0	0	0			0	0
Gambia_2002	3.0833333	0	1	Severe		1	2		0	4	6	0	0	0	1	0	0		0	0	Alive	10.10000038		36.90000153	1	1	0	0			0	0
Gambia_2002	1.4166666	0	1	Severe		1.5	2		0	3	3	0	1	0	0	0	0		0	1	Alive	2.799999952		37.5	0	0	0	0			0	0
Gambia_2002	2.5	0	1	Severe			2		0	3	3	1	1	0	0	0	0		0	1	Alive	4.199999809		38.59999847	2	2	0	0			0	0
Gambia_2002	1.1666666	0	1	Severe			2		0	5	5	0	1	0	1	0	0		0	1	Alive	2.599999905		36.20000076	0	0	0	0			0	0
Gambia_2002	0.58333331	0	1	Severe		0.5	2		0	4	3	0	0	0	0	0	0		0	1	Alive	7.199999809		36.40000153	0	0	0	0			0	0
Gambia_2002	1.5833334	0	1	Severe			2		0	2	3	0	1	0	0	0	0		0	0		3.400000095		36.90000153	0	0	0	0			0	0
Gambia_2002	2.3333333		1	Severe			2		0			0	1	0		1	0		0	1		3.599999905		39.59999847
Gambia_2002	5	0	1	Severe			2		0	5	4	0	1	0	1	1	0		0	1	Alive	3.799999952		36.20000076	1	0	0	0			0	0
Gambia_2002	4.25	0	1	Severe		0.33333334	2		0	3	3	0	0	0	1	1	0		0	1	Alive	7.099999905		37.09999847	2	2	0	0			0	0
Gambia_2002	4	0	1	Severe		2.5	2		0	7	6	0	1	1	0	1	0		0	1	Alive	1.799999952		37	2	2	0	3			0	0
Gambia_2002	5		1	Severe			2		0			0	1	0	0	1	0		0	1		3		36
Gambia_2002	2.8333333	0	1			0.25	2		0	6	4	0	0	0	0	0	0		0	0	Alive	7.5		36.40000153	1	1	0	0			0	0
Gambia_2002	1.1666666	1	1	Severe		0.75	2		0	3	3	0	0	0	0	1	0		0	0	Alive	8.100000381		37.70000076	2	2	0	2			0	0
Gambia_2002	0.5	0	1	Severe		1	2		0	3	2	0	1	0	0	1	0		0	0	Alive	3.599999905		38.79999924	0	0	0	2			0	0
Gambia_2002	0.5	0	1				2		0	3	2	0	0	0	0	0	0		0	0	Alive	12.60000038		37.5	0	0	0	0			0	0
Gambia_2002	5.6666665	0	1	Severe		0.25	2		0	4	4	0	1	1	1	1	0		0	0	Alive	1.600000024		37.5	1	0	0	3			0	0
Gambia_2002	3.5833333	1	1	Severe			2		0	4	4	0	1	0	1	1	0		0	0	Alive	3.299999952		36.79999924	0	0	0	0			0	0
Gambia_2002	0.66666669	1	1	Severe		2.75	2		0	5	5	0	1	0	1	1	0		0	1	Alive	3.599999905		38.59999847	0	0	0	0			1
Gambia_2002	0.75		1	Severe			2		0			0	1	0		1	0		0	0	Alive	4		38.29999924
Gambia_2002	0.91666669	0	1	Severe		3.4166667	2		0	6	3	0	1	1	1	0	0		0	1	Alive	3.200000048		38.59999847	1	3	0	3			1
Gambia_2002	1.8333334		1	Severe			2		0			0	1	0	1	1	0		0	0	Dead	3.400000095		37.40000153
Gambia_2002	3.5833333	0	1	Severe			2		0	1	1	0	0	0			0		0	1	Alive	8.800000191		38.79999924	1	1	0	0			0	0
Gambia_2002	1		1	Severe			2		0			1	1	1		1	0		0	1	Dead	4		38.59999847
Gambia_2002	1.0833334	0	1	Severe		2.75	2		0	7	7	0	1	1	1	1	0		0	0	Alive	4		36.5	0	0	0	7			1
Gambia_2002	5	0	1	Severe		1.5	2		0	2	2	0	0	0		1	0		0	1	Alive	5.599999905		37.90000153	1	0	0	2			0	0
Gambia_2002	2.0833333		1	Severe			2		0			0	1	0		1	0		0	1	Alive	4.400000095		38.59999847
Gambia_2002	0.083333336	0	1	Severe			2		0	6	6	0	0	0		1	0		0	0	Alive	10.5		38.79999924	3	0	0	4			0	0
Gambia_2002	0.83333331	1	1	Severe		2.5	2		0	2	2	0	1	0	0	1	0		0	0	Alive	4		38.40000153	0	0	0	0			0	0
Gambia_2002	5.0833335	0	1	Severe		1.5	2		0	6	5	1	1	1	0	1	0		0	1	Alive	4.400000095		37.59999847	1	1	0	4			0	0
Gambia_2002	3.0833333	1	1	Severe		0.083333336	2		0	4	3	0	0	1	0	1	0		0	1	Alive	6.5		36.90000153	1	0	0	2			0	0
Gambia_2002	0.66666669	0	1	Severe		3	2		0	3	3	0	1	0	0	1	0		0	1	Alive	4.199999809		37.09999847	0	0	0	0			0	0
Gambia_2002	1	0	1	Severe		3	2		0	3	4	0	1	0	0	1	0		0	1	Alive	4		39	1	0	0	0			1
Gambia_2002	1.8333334	0	1	Severe		0.5	2		0	1	1	1	0	1	0	0	0		0	1	Dead	11.30000019		38.20000076	1	1	0	1			0	0
Gambia_2002	4.0833335	0	1	Severe		0.33333334	2		0	3	3	0	0	0	0	1	0		0	1	Alive	7.800000191		39.09999847	1	1	0	1			1
Gambia_2002	1.5833334	0	1	Severe			2		0	4	3	0	0	0	1	1	0		0	1	Alive	5.199999809		37.90000153	1	1	0	2			0	0
Gambia_2002	1	0	1	Severe		0.75	2		0	1	2	1	1	1	0	1	0		0	1	Alive	4		36.09999847	0	0	0	2			0	0
Gambia_2002	5.75	0	1	Severe			2		0	1	1	1	0	0	0	0	0		0	1	Dead	11.89999962		38	1	1	0	0			0	0
Gambia_2002	0.91666669	1	1	Severe			2		0	3	3	0	1	0	0	0	0		0	0	Alive	4		36.79999924	0	0	0	3			0	0
Gambia_2002	2	1	1	Severe		3.8333333	2		0	6	6	0	1	0	0	1	0		0	1	Alive	3.900000095		37.20000076	1	1	0	5			0	0
Gambia_2002	3.25	0	1	Severe			2		0	3	3	0	1	0	1	1	0		0	0	Alive	3.400000095		38.40000153	0	0	0	0			0	0
Gambia_2002	0.91666669	1	1	Severe		0.75	2		0	2	2	0	1	0	0	1	0		0	0	Alive	3.900000095		36.29999924	0	0	0	0			0	0
Gambia_2002	2.75	1	1	Severe		3	2		0	2	3	1	1	0	1		0		0	1	Alive	2.299999952		37.5	1	0	0	3			0	0
Gambia_2002	1.9166666	1	1	Severe		4	2		0	4	4	0	1	1	0	1	0		0	1	Alive	4.900000095		38.79999924	1	0	0	1			1
Gambia_2002	8.416667	1	1	Severe		1	2		0	1	2	1	0	0	0	1	0		0	1	Alive	8.600000381		38.90000153	0	1	0	1			0	0
Gambia_2002	3.8333333	1	1	Severe		3.5	2		0	5	3	0	1	1	1	0	0		0	1	Alive	3.5		38.09999847	0	0	1	0			0	0
Gambia_2002	2.75	1	1	Severe		1.5	2		0	1	2	0	0	0	0	1	0		0	1	Dead	5.099999905		36.40000153	0	0	0	0			0	0
Gambia_2002	0.91666669	1	1	Severe		0.5	2		0	4	4	0	1	0	1	1	0		0	0	Alive	2.599999905		36.20000076	0	0	0	0			0	0
Gambia_2002	2.75	1	1	Severe		3	2		0	2	2	1	0	0	0	1	0		0	1	Alive	7.699999809		36.90000153	0	0	0	0			0	0
Gambia_2002	1.25	1	1	Severe		0.75	2		0	1	2	0	0	0	0	1	0		0	0	Alive	5.599999905		36.5	0	0	0	0			0	0
Gambia_2002	1.1666666	1	1	Severe		3	2		0	7	7	1	1	1	1	0	0		0	1	Dead	3.299999952		36.20000076	7	0	0	7			0	0
Gambia_2002	6.5	1	1	Severe		1.5	2		0	1	1	0	0	0	0	1	0		0	1	Dead	6.5		37.40000153	1	0	0	0			0	0
Gambia_2002	2.0833333	0	1	Severe			2		0	5	4	0	1	0	0	0	0		0	0	Alive	3.599999905		36.5	0	0	0	0			0	0
Gambia_2002	1.8333334	0	1	Severe		0.75	2		0	2	2	0	0		1	1	0		0	0	Alive	7		38.29999924	0	0	0	0			0	0
Gambia_2002	5	0	1	Severe			2		0	2	2	0	0	1	1	0	0		0	0	Alive	9.5		38.40000153	1	1	0	1			0	0
Gambia_2002	0.25	0	1	Severe			2		0	4	4	0	0	0	0	1	0		0	0	Alive	5.099999905		39	0	0	0	0			0	0
Gambia_2002	3.6666667	0	1	Severe			2		0	2	2	0	1	0	1	1	0		0	1	Alive	4.699999809		38.70000076	0	0	0	0			0	0
Gambia_2002	2.1666667	0	1	Severe			2		0			0	1	0	1	1	0		0	0	Alive	3.400000095		37	0	0	0	0			0	0
Gambia_2002	8	1	1	Severe		0.16666667	2		0	3	3	0	0	0	1	0	0		0	1	Alive	9.5		36.09999847	0	0	0	0			1
Gambia_2002	2.1666667	1	1	Severe			2		0	1	1	1	1	0	1	0	0		0	1	Alive	3.400000095		36.70000076	1	0	0	1			0	0
Gambia_2002	1.8333334	1	1	Severe		1.5	2		0	3	3	0	1	1	1	0	0		0	0	Alive	1.299999952		38.09999847	0	0	0	0			0	0
Gambia_2002	1.9166666	0	1	Severe		1	2		0	3	3	0	1	0	0		0		0	0	Alive	3.599999905		38.5	0	0	0	0			0	0
Gambia_2002	4.9166665	0	1	Severe		1	2		0	5	4	0	1	0	0	0	0		0	0	Alive	3.700000048		37	0	0	0	3			1
Gambia_2002	0.91666669	0	1	Severe		0.75	2		0	2	2	0	0	1	1	0	0		0	0	Alive	7		36.20000076	0	0	0	0			1
Gambia_2002	3	1	1	Severe			2		0	2	2	0	1	0	0	1	0		0	0	Alive	3.099999905		37.09999847	0	0	0	0			0	0
Gambia_2002	2.1666667	1	1	Severe		0.5	2		0	2	2	0	1	1	1	1	0		0	1	Alive	2.200000048		37.40000153	0	0	0	0			0	0
Gambia_2002	2.1666667	1	1	Severe		1.5	2		0	3	3	1	0	0	0	1	0		0	1	Alive	7		36.90000153	1	0	0	0			0	0
Gambia_2002	1.4166666	1	1	Severe		0.5	2		0	3	3	0	1	0	1	0	0		0	0	Alive	3.799999952		36.20000076	1	0	0	2			0	0
Gambia_2002	2	0	1	Severe			2		0	3	3	0	1	0	1	1	0		0	0	Alive	4.300000191		37.90000153	0	0	0	0			0	0
Gambia_2002	2.3333333	0	1	Severe			2		0	4	4	0	1	0	0	1	0		0	0	Alive	3.200000048		38.09999847	0	0	0	0			0	0
Gambia_2002	2	0	1			2.5	2		0	14	0	0	0	0	0	0	0		0	0		8.600000381		36.79999924	0	0	0	0			0	0
Gambia_2002	4	1	1	Severe		1.5	2		0	1	1	1	0	0	1	1	0		0	1	Alive	9.399999619		38	1	0	1	0			0	0
Gambia_2002	2.1666667	1	1	Severe		0.16666667	2		0	2	2	0	1	0	0	0	0		0	0	Alive	4.300000191		35.90000153	0	0	0	1			0	0
Gambia_2002	1.75	0	1	Severe		0.5	2		0	2	3	0	1	0	1	1	0		0	1	Alive	1.700000048			0	0	1	1			0	0
Gambia_2002	4.5833335	0	1	Severe			2		0	3	3	0	0	0	1	1	0		0	1	Dead	5.699999809		36.40000153	1	1	0	2			0	0
Gambia_2002	7	0	1	Severe			2		0	4	3	0	1	0	0	1	0		0	0	Alive	4.699999809		39.59999847	0	0	0	2			0	0
Gambia_2002	2.1666667	0	1	Severe			2		0	2	2	0	0	0	1	1	0		0	1	Alive	6.099999905		37.20000076	0	0	0	0			0	0
Gambia_2002	0.91666669		1	Severe			2		0			0	1	0	1	0	0		0	0	Dead	2.299999952		36.59999847
Gambia_2002	1.75		1	Severe			2		0			0	1	0	1	1	0		0	0	Alive	3.799999952		38
Gambia_2002	2.25	1	1	Severe		1.25	2		0	4	4	0	1	0	0	1	0		0	0	Alive	4.099999905		36.70000076	0	0	0	0			0	0
Gambia_2002	2	1	1	Severe		1.5	2		0	4	4	0	1	0	1	1	0		0	0	Alive	3.799999952		40.5	0	0	0	0			1
Gambia_2002	2	1	1	Severe		0.5	2		0	14	14	0	1	0	0	1	0		0	0	Alive	3.599999905		38.09999847	0	0	0	0			0	0
Gambia_2002	0.83333331	1	1	Severe		0.33333334	2		0	3	2	0	0	0	0	1	0		0	0	Alive	5			0	0	1	1
Gambia_2002	3	1	1	Severe		0.16666667	2		0	7	7	0	1	0	0	1	0		0	0		3.900000095		37.79999924	0	0	0	4			1
Gambia_2002	2.9166667	1	1	Severe		1	2		0	2	2	0	0	0	0	0	0		0	1	Alive	6.699999809		38.90000153	0	0	0	2			0	0
Gambia_2002	0.83333331	1	1	Severe		1.5	2		0	14	7	0	1	0	0	1	0		0	0		4.5		37.09999847	0	0	1	0			1
Gambia_2002	2.5833333	1	1	Severe		0.5	2		0	3	3	0	0	1	0	1	0		0	1	Alive	6.400000095		39.79999924	1	0	0	0			1
Gambia_2002	0.41666666	0	1	Severe			2		0	3	3	0	1	0	1	1	0		0	1	Alive	3.299999952		36.59999847	0	0	0	0			0	0
Gambia_2002	0.33333334	0	1	Severe			2		0	7	7	0	0	0	0	0	0		0	1	Alive	6.699999809		36.29999924	0	0	0	0			0	0
Gambia_2002	2.3333333	0	1	Severe			2		0	1	2	0	1	0	0	0	0		0	1	Alive	3.299999952		37.79999924	0	0	0	0			0	0
Gambia_2002	1.0833334	0	1	Severe			2		0	2	2	0	1	0	1	0	0		0	0	Alive	3.799999952		37.79999924	0	0	0	0			0	0
Gambia_2002	1.8333334	0	1	Severe			2		0	2	2	0	1	1	0	0	0		0	0	Alive	3.5		35.5	0	0	0	0			0	0
Gambia_2002	8	0	1	Severe			2		0	3	3	0	0	0	1	0	0		0	1	Alive	7.699999809		39.5	0	0	0	0			0	0
Gambia_2002	2	0	1	Severe			2		0	4	4	0	1	0	1	0	0		0	1	Alive	3.700000048		38.59999847	0	0	0	0			0	0
Gambia_2002	0.58333331	1	1	Severe		1	2		0	6	6	0	1	0	1	1	0		0	0	Alive	2.900000095		37	0	0	3	0			0	0
Gambia_2002	0.91666669	1	1	Severe		0.5	2		0	4	3	0	1	0	1	0	0		0	0	Alive	3.5		36.59999847	0	0	3	0			1
Gambia_2002	1.3333334	0	1	Severe		0.16666667	2		0	3	2	0	1	0	0	1	0		0	0	Alive	2.900000095		36.79999924	1	0	0	2			0	0
Gambia_2002	0.75	0	1	Severe			2		0	3	4	0	1	0	1	1	0		0	0	Alive	4.599999905		37.70000076	1	0	0	4			0	0
Gambia_2002	0.91666669	0	1	Severe			2		0	9	9	0	0	0	0	1	0		0	0	Alive	5		36.90000153	0	0	0	5			1
Gambia_2002	1	0	1	Severe		0.25	2		0	7	7	0	1	0	0	1	0		0	0	Alive	4.199999809		39.09999847	0	0	0	7			0	0
Gambia_2002	2.4166667	0	1			1.5	2		0	4	4	0	0	0	0	0	0		0	0	Alive	6.800000191		36.40000153	0	0	0	0			1
Gambia_2002	2.1666667	1	1	Severe		1	2		0	2	2		0	0	0	1	0		0	1	Alive	7.400000095		39.09999847	0	0	0	0			0	0
Gambia_2002	5	0	1	Severe		0.25	2		0	3	2	0	0	0	0	1	0		0	0	Alive	9.199999809		36.5	1	1	0	2			0	0
Gambia_2002	1.75	0	1	Severe			2		0	1	2	0	0	0	0	1	0		1	0	Alive	5.599999905		37.5	1	0	0	1			0	0
Gambia_2002	4	1	1	Severe		0.5	2		0	2	2	1	0	0	1	0	0		0	1	Dead	7.099999905		38.09999847	1	0	0	0			1
Gambia_2002	1.25	0	1	Severe			2		0			0	1	0	0	1	0		0	0	Alive	2.700000048		35.79999924	0	0	0	0			0	0
Gambia_2002	3	0	1	Severe		0.16666667	2		0	3	2	0	0	0	0	1	0		0	1	Alive	9.100000381		38	1	1	0	0			0	0
Gambia_2002	4.1666665	1	1	Severe		1.5	2		0	4	3	0	1	0	0	1	0		0	1	Alive	4.900000095		39.29999924	0	0	0	0			0	0
Gambia_2002	0.75	0	1	Severe		0.5	2		0	3	3	0	1	0	0	1	0		0	0	Alive	4		38.90000153	0	0	0	0			1
Gambia_2002	5	1	1	Severe		0.75	2		0	2	2	0	0	0	0	0	0		0	1	Alive	7.599999905		36.59999847	1	2	0	0			0	0
Gambia_2002	1	1	1	Severe		0.5	2		0	2	2	0	0	0		1	0		0	0	Alive	5.300000191		38.09999847	1	0	2	0			0	0
Gambia_2002	3.3333333	1	1	Severe		0.5	2		0	4	4	0	1	0	0	1	0		0	0	Alive	2.200000048		38.70000076	0	0	0	0			1
Gambia_2002	0.5	1	1	Severe		0.75	2		0	2	2	0	0	0	0	1	0		0	0	Dead	7.5		38.90000153	0	0	0	0			0	0
Gambia_2002	6	0	1	Severe			2		0	4	4	0	0	0	1	0	0		0	0		6		37.59999847	0	0	0	0			0	0
Gambia_2002	3.25	0	1	Severe			2		0	1	3	1	0	0		1	0		0	1	Alive	8		37.59999847	1	1	0	0			0	0
Gambia_2002	3.6666667	0	1	Severe			2		0	1	1	0	0	0	0	1	0		0	1	Alive	7.900000095		36.59999847	0	0	0	0			0	0
Gambia_2002	0.16666667	1	1	Severe		2	2		0	3	2	0	1	0	1	0	0		0	1	Alive	4.199999809		37	0	0	0	0			0	0
Gambia_2002	0.83333331	0	1	Severe			2		0	1	1	0	0	0	1	0	0		0	1	Dead	5.099999905		36.40000153	1	1	0	0			0	0
Gambia_2002	3.8333333	1	1	Severe		0.75	2		0	2	2	0	0	0	0	1	0		0	1	Alive	9		38.5	0	0	0	1			0	0
Gambia_2002	3.75	1	1	Severe		0.5	2		0	6	6	0	1	0	0	1	0		0	1		3.700000048		36.79999924	0	0	1	0			1
Gambia_2002	6	0	1	Severe		0.5	2		0	5	5	0	0	0	0	1	0		0	0	Alive	9.100000381		37.20000076	1	0	0	0			1
Gambia_2002	0.91666669	1	1	Severe		3	2		0	2	2	0	0	0	0	1	0		0	0	Alive	5.300000191		35.5	0	0	0	0			0	0
Gambia_2002	4	1	1	Severe		0.16666667	2		0	3	3	1	0	0	0	1	0		0	1	Alive	5.900000095		35.5	1	0	0	0			0	0
Gambia_2002	3.0833333		1	Severe			2		0			0	0	0	1	1	0		0	0		9.899999619		38.40000153
Gambia_2002	1.75	1	1	Severe		1.6666666	2		0	8	8	0	1	0	1	1	0		0	1	Alive	1.799999952		38.70000076	0	0	0	8			0	0
Gambia_2002	0.58333331	0	1	Severe			2		0	2	2	0	0	0	1	1	0		0	1	Alive	5.099999905		38.90000153	0	0	0	0			0	0
Gambia_2002	0.75	0	1	Severe			2		0	4	4	0	1	0	1	1	0		0	1	Alive	3.400000095		36.09999847	1	0	0	4			1
Gambia_2002	3.25	1	1	Severe		0.16666667	2		0	4	4	0	1	0	0	1	0		0	0	Alive	4.199999809		39.59999847	0	0	0	2			0	0
Gambia_2002	1.1666666	1	1	Severe		1	2		0	4	4	0	1	0	0	1	0		0	0	Alive	3.200000048		37	0	0	0	0			1
Gambia_2002	1.25	0	1	Severe			2		0	2	2	0	1	0	0	1	0		0	0	Alive	3.799999952		36.79999924	0	0	0	0			0	0
Gambia_2002	10	1	0	Uncomplicated		0.41666666	2		0	3	3			0			0		0					38.79999924	0	0	0	0			1
Gambia_2002	5	0	0	Uncomplicated		0.5	2		0	3	2			0			0		0	0				36.59999847	0	0	0	2			0	0
Gambia_2002	3.5	1	0	Uncomplicated		0.5	2		0	3	3			0			0		0	0				38.40000153	0	0	0	0			0	0
Gambia_2002	8	0	0	Uncomplicated		0.5	2		0	2	0			0			0		0	0				36.90000153	0	0	0	0			0	0
Gambia_2002	9	1	0	Uncomplicated		0.5	2		0	4	3			0			0		0					36	0	0	0	1			0	0
Gambia_2002	3.6666667	0	0	Severe		0.75	2		0	1	2			0			0		0	1				37.70000076	0	0	0	0			0	0
Gambia_2002	1	1	0	Severe		3	2		0	1	1			0			0		0	1				35.79999924	0	0	0	1			0	0
Gambia_2002	4.4166665	1	0	Severe		0.5	2		0	3	3			0			0		0	1				39.09999847	0	0	0	0			0	0
Gambia_2002	4.9166665	0	0	Severe		0.5	2		0	3	0			0			0		0	1				37.40000153	0	0	0	0			0	0
Gambia_2002	1.3333334	0	0	Severe			2		0	5	5			0			0		0	1				35.79999924	0	0	0	0			1	1
Gambia_2002	1.9166666	0	0	Severe		1	2		0	2	2			0			0		0	1				37.79999924	0	0	0	0			0	0
Gambia_2002	2.75	0	0	Severe		0.75	2		0	1	1			0			0		0	1				38.59999847	0	0	0	0			0	0
Gambia_2002	3.3333333	0	0	Severe			2		0	3	1			0			0		0	1				39	0	0	0	0			0	0
Gambia_2002	3	0	0	Severe			2		0	7	1			0			0		0	1				36.09999847	0	0	0	0			0	0
Gambia_2002	3.3333333	0	0	Severe			2		0	1	1			0			0		0	1				38.40000153	0	0	0	0			0	0
Gambia_2002	4.8333335	0	0	Uncomplicated		0.33333334	2		0	3	2			0			0		0	0				37.40000153	0	0	0	0			0	0
Gambia_2002	0.41666666	0	0	Uncomplicated			2		0	3	1			0			0		0	0				35.5	0	0	0	0			0	0
Gambia_2002	1.5833334	1	0	Uncomplicated		1	2		0	3	3			0			0		0	0				39.09999847	0	0	0	0			0	0
Gambia_2002	3	1	0	Severe		1.5	2		0	2	3			0			0		0	1				39.20000076	0	0	0	0			0	0
Gambia_2002	3.1666667	0	0	Severe		1	2		0	5	5			0			0		0	1				40.20000076	0	0	0	0			0	0
Gambia_2002	0.91666669	0	0	Uncomplicated		0.5	2		0	2	2			0			0		0	0				37.29999924	0	0	0	0			0	0
Gambia_2002	3	0	0	Uncomplicated		0.25	2		0	3	4			0			0		0	0				36.59999847	0	0	0	4			0	0
Gambia_2002	2.6666667	0	0	Severe			2		0	1	1			0			0		0	1				36.70000076	0	0	0	0			0	0
Gambia_2002	3	0	0	Uncomplicated			2		0	3	2			0			0		0	0				35.70000076	0	0	0	0			0	0
Gambia_2002	4		0	Uncomplicated		1	2		0	7	7			0			0		0	0				38.59999847	0	0	0	0			0	0
Gambia_2002	1.8333334	0	0	Uncomplicated		0.58333331	2		0	3	3			0			0		0	0				39.40000153	0	0	0	0			0	0
Gambia_2002	2	0	0	Severe			2		0	2	2			0			0		0	1				39.29999924	0	0	0	0			0	0
Gambia_2002	3.6666667	0	0	Severe			2		0	1	2			0			0		0	1				39.20000076	0	0	0	0			0	0
Gambia_2002	2.8333333	0	0	Severe			2		0								0		0	1				38.5	0	0	0	0			0	0
Gambia_2002	5.3333335	0	0	Severe			2		0	3	3			0			0		0	1				38.5	0	0	0	0			0	0
Gambia_2002	2	0	0	Uncomplicated			2		0	7	7			0			0		0	0				38.20000076	0	0	0	0			0	0
Gambia_2002	6	0	0	Uncomplicated			2		0	4	4			0			0		0	0				36.70000076	0	0	0	0			0	0
Gambia_2002	1.8333334	0	0	Severe		0.5	2		0	3	3			0			0		0	1				38.70000076	1	0	0	3			0	0
Gambia_2002	4	0	0	Severe			2		0	4	4			0			0		0	1				38.70000076	0	0	0	0			0	0
Gambia_2002	1.5		0	Uncomplicated			2		0
Gambia_2002	9	0	0	Uncomplicated			2		0	1	1			0			0		0	0				39.20000076	0	0	0	0			0	0
Gambia_2002	3	0	0	Uncomplicated		0.5	2		0	3	3			0			0		0	0				40	0	0	0	1			0	0
Gambia_2002	3	0	0	Uncomplicated			2		0	1	1			0			0		0	0				36	0	0	0	0			0	0
Gambia_2002	3		0	Severe		0.5	2		0	4	4			0			0		0	1				38.70000076	0	0	0	1			1
Gambia_2002	1.4166666	0	0	Uncomplicated			2		0	2	2			0			0		0	0				37.79999924	0	0	0	0			0	0
Gambia_2002	3.9166667	0	0	Severe			2		0	3	3			0			0		0	1				39.59999847	0	0	0	0			0	0
Gambia_2002	5.75	0	0	Uncomplicated			2		0	4	4			0			0		0	0				38.59999847	0	0	0	0			0	0
Gambia_2002	1.25	1	0	Uncomplicated		1.5	2		0	4	4			0			0		0	0				38.59999847	0	0	0	0			1
Gambia_2002	3.25	0	0	Uncomplicated			2		0	1	1			0			0		0	0				39.40000153	0	0	0	0			0	0
Gambia_2002	2.6666667	0	0	Uncomplicated		0.75	2		0	1	1			0			0		0	0				39.20000076	0	0	0	0			1
Gambia_2002	1.4166666	0	0	Uncomplicated		0.5	2		0	3	3			0			0		0	0				37.79999924	0	0	0	2			0	0
Gambia_2002	10	0	0	Uncomplicated			2		0	3	3			0			0		0	0				39.40000153	0	0	0	0			0	0
Gambia_2002	3.25	0	0	Uncomplicated			2		0	2	2			0			0		0	0				39.20000076	0	0	0	0			0	0
Gambia_2002	5.5833335	0	0	Severe			2		0	3	3			1			0		0	0				38.70000076	0	0	0	0			0	0
Gambia_2002	1.75	0	0	Uncomplicated		0.33333334	2		0	1	1			0			0		0	0				38.90000153	0	0	0	1			0	0
Gambia_2002	3	1	0	Uncomplicated		0.25	2		0	1	1			0			0		0	0				37.09999847	0	0	0	1			0	0
Gambia_2002	4.75	0	0	Severe		0.083333336	2		0	1	1			0			0		0	1				38.90000153	0	0	0	0			0	0
Gambia_2002	4	0	0	Uncomplicated			2		0	2	2			0			0		0	0				37.79999924	0	0	0	0			0	0
Gambia_2002	0.83333331	0	0	Uncomplicated			2		0	3	3			0			0		0	0				39.79999924	0	0	0	0			0	0
Gambia_2002	0.58333331	1	0	Severe		0.33333334	2		0	3	3			0			0		0	1				37.20000076	0	0	0	0			0	0
Gambia_2002	9	0	0	Uncomplicated			2		0	3	3			0			0		0	0				39.90000153	0	0	0	0			0	0
Gambia_2002	5.0833335	0	0	Uncomplicated			2		0	2	2			0			0		0	0				38.29999924	0	0	0	0			0	0
Gambia_2002	1	0	0	Uncomplicated			2		0	4	4			0			0		0	0				37.29999924	0	0	0	4			1
Gambia_2002	0.91666669	0	0	Uncomplicated			2		0	1	1			0			0		0	0				36.59999847	0	0	0	0			0	0
Gambia_2002	8	0	0	Uncomplicated			2		0	3	3			0			0		0	0				35.59999847	0	0	0	0			0	0
Gambia_2002	0.16666667	0	0	Severe			2		0	2	2			0			0		0	1				38.29999924	0	0	2	0			0	0
Gambia_2002	3.4166667	0	0	Uncomplicated			2		0	5	5			0			0		0	0				38	0	0	0	0			0	0
Gambia_2002	4	1	0	Uncomplicated		0.33333334	2		0	2	2			0			0		0	0				37.5	0	0	0	0			0	0
Gambia_2002	2.8333333	0	0	Uncomplicated			2		0	1	2			0			0		0	0				38.29999924	0	0	0	0			0	0
Gambia_2002	2.6666667	0	0	Uncomplicated		1	2		0	2	3			0			0		0	0				38.5	0	0	0	3			0	0
Gambia_2002	2.5	0	0	Uncomplicated			2		0	4	4			0			0		0	0				36.90000153	0	0	0	0			0	0
Gambia_2002	6	0	0	Uncomplicated			2		0	4	4			0			0		0	0				39.79999924	0	0	0	0			0	0
Gambia_2002	3.0833333	0	0	Uncomplicated			2		0	1	1			0			0		0	0				36.79999924	0	0	0	0			0	0
Gambia_2002	1	0	0	Uncomplicated			2		0	3	3			0			0		0	0				38.59999847	0	0	0	0			0	0
Gambia_2002	3		0	Uncomplicated			2		0	14	14			0			0		0	0				36	1	1	0	0			0	0
Gambia_2002	1.5833334	0	0	Uncomplicated			2		0	2	2			0			0		0	0				36.09999847	0	0	0	0			0	0
Gambia_2002	3	0	0	Uncomplicated			2		0	3	3			0			0		0	0				38.09999847	0	0	0	0			0	0
Gambia_2002	1.25	0	0	Uncomplicated			2		0	3	3			0			0		0	0				36.70000076	0	0	0	0			0	0
Gambia_2002	1	0	0	Uncomplicated			2		0	3	3			0			0		0	0				38.70000076	0	0	0	0			0	0
Gambia_2002	2.4166667	1	0	Uncomplicated		1	2		0	3	3			0			0		0	0				37.40000153	0	0	0	0			0	0
Gambia_2002	2.25	0	0	Uncomplicated		0.5	2		0	3	3			0			0		0	0				39.09999847	0	0	0	0			0	0
Gambia_2002	1.0833334	1	0	Uncomplicated		0.75	2		0	4	4			0			0		0	0				38.20000076	0	0	0	4			1
Gambia_2002	7	0	0	Uncomplicated			2		0	3	3			0			0		0	0				37.5	0	0	0	0			0	0
Gambia_2002	2.9166667	0	0	Uncomplicated		0.75	2		0	3	3			0			0		0	0				38.5	0	0	0	0			0	0
Gambia_2002	1.6666666	0	0	Uncomplicated			2		0	3	3			0			0		0	0				37.5	0	0	0	0			0	0
Gambia_2002	2.6666667	1	0	Severe		0.33333334	2		0	7	7			0			0		1	0				36	0	0	0	7			0	0
Gambia_2002	1.0833334	0	0	Uncomplicated			2		0	1	2			0			0		0	0				39.29999924	0	0	0	0			0	0
Gambia_2002	2	0	0	Uncomplicated			2		0	3	3			0			0		0	0				37.20000076	0	0	0	0			0	0
Gambia_2002	3.8333333	0	0	Uncomplicated			2		0	1	1			0			0		0	0				36.90000153	0	0	0	0			0	0
Gambia_2002	2	0	0	Uncomplicated		1	2		0	3	3			0			0		0	0				37.79999924	0	0	0	0			0	0
Gambia_2002	2.9166667	0	0	Uncomplicated			2		0	2	2			0			0		0	0				38.90000153	0	0	0	0			0	0
Gambia_2002	0.83333331	0	0	Uncomplicated		0.41666666	2		0	4	4			0			0		0	0				38.79999924	0	0	0	4			0	0
Gambia_2002	3.0833333	0	0	Uncomplicated		0.5	2		0	3	3			0			0		0	0				38.70000076	0	0	0	0			0	0
Gambia_2002	1	0	0	Uncomplicated			2		0	5	5			0			0		0	0				36.70000076	0	0	0	0			0	0
Gambia_2002	4.6666665	0	0	Uncomplicated		1.5	2		0	3	3			0			0		0	0				38.09999847	0	0	0	0			0	0
Gambia_2002	2.6666667	0	0	Uncomplicated		0.75	2		0	3	3			0			0		0	0				39.40000153	0	0	0	0			0	0
Gambia_2002	1.9166666	1	0	Uncomplicated		0.5	2		0	1	1			0			0		0	0				38.40000153	0	0	0	0			0	0
Gambia_2002	3.8333333	1	0	Uncomplicated		0.41666666	2		0	3	3			0			0		0	0				39.40000153	0	0	0	3			0	0
Gambia_2002	2.5	0	0	Uncomplicated		0.58333331	2		0	1	2			0			0		0	0				38	0	0	0	0			0	0
Gambia_2002	2.5833333	0	0	Uncomplicated		0.75	2		0	2	2			0			0		0	0				37.90000153	0	0	0	0			0	0
Gambia_2002	1.0833334	0	0	Uncomplicated		1.75	2		0	4	4			0			0		0	0				36	0	0	0	0			0	0
Gambia_2002	2.1666667	0	0	Uncomplicated			2		0	3	3			0			0		0	0				37.90000153	0	0	0	0			0	0
Gambia_2002	0.41666666	0	0	Uncomplicated		0.58333331	2		0	3	3			0			0		0	0				39.29999924	0	0	0	0			0	0
Gambia_2002	1.3333334	0	0	Uncomplicated			2		0	3	3			0			0		0	0				38	0	0	0	0			0	0
Gambia_2002	4.6666665	0	0	Uncomplicated			2		0	3	3			0			0		0	0				37	0	0	0	0			0	0
Gambia_2002	1.5	0	0	Uncomplicated			2		0	3	3			0			0		0	0				38.40000153	0	0	0	0			0	0
Gambia_2002	1.0833334	0	0	Uncomplicated		0.5	2		0	3	3			0			0		0	0				37.79999924	0	0	0	0			0	0
Gambia_2002	2.4166667	0	0	Uncomplicated			2		0	3	3			0			0		0	0				38.70000076	0	0	0	0			0	0
Gambia_2002	1	0	0	Severe			2		0	3	3			0			0		0	1				36.59999847	0	0	0	0			1
Gambia_2002	3.6666667	0	0	Severe		0.66666669	2		0	3	3			1			0		0	0				38	0	0	0	3			1
Gambia_2002	3.75	0	0	Uncomplicated		0.75	2		0	3	3			0			0		0	0				36.40000153	0	0	0	0			0	0
Gambia_2002	1.5833334	0	0	Uncomplicated		1.5	2		0	3	3			0			0		0	0				36.90000153	0	0	0	0			0	0
Gambia_2002	2.3333333	0	0	Uncomplicated			2		0	5	5			0			0		0	0				39.79999924	0	0	0	0			0	0
Gambia_2002	1.0833334	0	0	Uncomplicated			2		0	3	3			0			0		0	0				39.59999847	0	0	0	0			0	0
Gambia_2002	0.41666666	0	0	Uncomplicated			2		0	2	2			0			0		0	0				38.29999924	0	0	0	0			0	0
Gambia_2002	1.4166666	0	0	Uncomplicated			2		0	3	3			0			0		0	0				37.90000153	0	0	0	0			0	0
Gambia_2002	2.25	0	0	Uncomplicated		0.75	2		0	3	3			0			0		0	0				39.40000153	0	0	0	0			0	0
Gambia_2002	4.8333335	0	0	Severe		0.16666667	2		0	1	2			0			0		0	1				37	0	0	0	0			0	0
Gambia_2002	4	0	0	Severe		1	2		0	3	3			0			0		0	1				37	0	0	0	0			1
Gambia_2002	4	0	0	Uncomplicated			2		0	3	3			0			0		0	0				36	0	0	0	0			0	0
Gambia_2002	4.0833335	0	0	Severe			2		0	1	1			0			0		0	1				39.40000153	0	0	0	0			0	0
Gambia_2002	2.9166667	0	0	Severe			2		0	4	4			0			0		0	1				36.29999924	0	0	0	0			0	0
Gambia_2002	1	1	0	Uncomplicated		0.25	2		0	3	3			0			0		0	0				39.90000153	0	0	0	2			1
Gambia_2002	0.33333334	0	0	Severe		1	2		0	4	4			0			0		0	1				37.29999924	0	0	0	0			0	0
Gambia_2002	0.33333334	0	0	Severe			2		0	3	3			1			0		0	0				39.29999924	0	0	0	0			0	0
Gambia_2002	6	0	0	Severe		1.5	2		0	3	3			1			0		0	0				36.09999847	0	0	0	0			0	0
Gambia_2002	2.8333333	0	0	Uncomplicated			2		0	2	3			0			0		0	0				37.70000076	0	0	0	0			0	0
Gambia_2002	1	0	0	Uncomplicated			2		0	3	3			0			0		0	0				39.29999924	0	0	0	3			1
Gambia_2002	1.1666666	0	0	Severe			2		0	7	7			1			0		0	1				37	0	0	7	0			1
Gambia_2002	1.5	0	0	Uncomplicated			2		0					0			0		0	0				37							0	0
Gambia_2002	1.4166666	0	0	Uncomplicated			2		0	5	5			0			0		0	0				36.79999924	0	0	5	0			1
Gambia_2002	2.6666667	0	0	Severe			2		0	3	2			0			0		0	1				36.90000153	0	0	0	1			0	0
Gambia_2002	1.25	0	0	Uncomplicated		0.75	2		0	5	5			0			0		0	0				37.70000076	0	0	0	0			0	0
Gambia_2002	1.4166666	1	0	Uncomplicated			2		0	7	7			0			0		0	0				38.29999924	0	0	0	0			0	0
Gambia_2002	6.5	1	0	Severe		1.5	2		0	6	6			0			0		0	1				36	0	0	0	0			0	0
Gambia_2002	1.8333334	0	0	Uncomplicated			2		0	4	4			0			0		0	0				38.09999847	0	0	0	1			0	0
Gambia_2002	0.83333331	0	0	Uncomplicated			2		0	3	3			0			0		0	0				36.5	0	0	0	0			0	0
Gambia_2002	0.91666669	0	0	Uncomplicated		0.83333331	2		0	4	4			0			0		0	0				36.5	0	0	0	0			1
Gambia_2002	5.5833335	1	0	Severe		0.75	2		0	2	2			0			0		0	1				37.5	0	0	0	0			1
Gambia_2002	3.5	0	0	Severe		0.33333334	2		0	4	4			0			0		0	1				36.59999847	0	0	0	0			0	0
Gambia_2002	0.5	0	0	Uncomplicated			2		0	2	2			0			0		0	0				37.29999924	0	2	0	0			0	0
Gambia_2002	0.83333331	0	0	Uncomplicated			2		0	2	2			0			0		0	0				37.5	0	0	0	0			0	0
Gambia_2002	1.6666666	0	0	Severe			2		0	3	3			0			0		0	1				35.90000153	0	0	0	0			0	0
Gambia_2002	4.5833335	0	0	Severe		0.75	2		0	4	4			0			0		0	1				36	0	0	0	0			0	0
Gambia_2002	1.75	0	0	Uncomplicated			2		0	4	4			0			0		0	0				36	0	0	0	4			0	0
Gambia_2002	1.0833334	0	0	Uncomplicated			2		0	2	2			0			0		0	0				36	0	0	0	2			1
Gambia_2002	6	0	0	Severe			2		0	5	5			0			0		0	1				36.40000153	0	0	0	0			0	0
Gambia_2002	0.33333334	0	0	Uncomplicated		1.75	2		0	2	2			0			0		0	0				35.79999924	0	0	0	0			0	0
Gambia_2002	2.3333333	0	0	Severe			2		0	2	2			0			0		0	1				36.5	0	0	0	0			0	0
Gambia_2002	2.8333333	0	0	Uncomplicated		0.5	2		0	2	2			0			0		0	0				36.59999847	0	0	0	0			0	0
Gambia_2002	0.91666669	0	0	Uncomplicated			2		0	3	3			0			0		0	0				39	0	0	0	0			0	0
Gambia_2002	2.75	0	0	Severe			2		0	2	2			0			0		0	1				36.40000153	0	0	0	0			0	0
Gambia_2002	1.75	0	0	Uncomplicated			2		0	7	7			0			0		0	0				38.90000153	0	0	0	4			0	0
Gambia_2002	7	0	0	Severe		0.083333336	2		0	3	3			0			0		0	1				39.40000153	0	0	0	0			0	0
Gambia_2002	3	1	0	Severe			2		0	6	7			0			0		0	1				35.90000153	0	0	0	0			0	0
Gambia_2002	3.0833333	0	0	Severe		0.5	2		0	4	1			0			0		0	1				35.79999924	0	0	0	0			0	0
Gambia_2002	0.5	1	0	Severe			2		0	7	7			1			0		0	0				38	0	0	0	0			0	0
Gambia_2002	2	1	0	Severe		0.75	2		0	4	2			0			0		0	1				38	0	0	0	1			0	0
Gambia_2002	2.0833333	0	0	Uncomplicated		0.16666667	2		0	1	1			0			0		0	0				39.40000153	0	0	0	1			0	0
Gambia_2002	0.66666669	1	0	Uncomplicated		0.58333331	2		0	1	1			0			0		0	0				38.09999847	0	0	0	0			0	0
Gambia_2002	6	0	0	Severe			2		0	3	3			0			0		0	1				39.59999847	0	0	0	0			0	0
Gambia_2002	1.25	0	0	Uncomplicated		2	2		0	4	4			0			0		0	0				38.40000153	0	0	0	3			0	0
Gambia_2002	1	1	0	Uncomplicated		0.25	2		0	3	3			0			0		0	0				36.79999924	0	0	0	0			0	0
Gambia_2002	5	0	0	Severe		0.25	2		0	3	3			0			0		0	1				37.59999847	0	0	0	3			0	0
Gambia_2002	1	0	0	Uncomplicated			2		0	1	1			0			0		0	0				37.70000076	0	0	0	0			0	0
Gambia_2002	4	0	0	Severe			2		0	3	3			0			0		0	1				36.59999847	0	0	0	0			0	0
Gambia_2002	2	0	0	Uncomplicated			2		0	3	3			0			0		0	0				37.70000076	0	0	0	3			0	0
Gambia_2002	7	0	0	Severe		1.25	2		0	2	2			0			0		0	1				36.70000076	0	0	0	2			0	0
Gambia_2002	2.4166667	0	0	Uncomplicated		0.25	2		0	2	0			0			0		0	0				36.29999924	0	0	0	0			0	0
Gambia_2002	1.8333334	0	0	Uncomplicated		0.75	2		0	3	3			0			0		0	0				36.5	0	0	0	0			0	0
Gambia_2002	2.1666667	0	0	Uncomplicated			2		0	3	3			0			0		0	0				36	0	0	0	0			0	0
Gambia_2002	5	1	0	Severe		0.16666667	2		0	1	1			0			0		0	1				37.90000153	0	0	0	0			0	0
Gambia_2002	0.91666669	0	0	Uncomplicated		0.5	2		0	3	3			0			0		0	0				39.79999924	0	0	0	2			0	0
Gambia_2002	3.3333333	1	0	Severe		1	2		0	1	1			0			0		0	1				36	0	0	0	0			0	0
Gambia_2002	2.1666667	1	0	Severe		1	2		0	7	7			0			0		0	1				36	0	0	0	7			1
Gambia_2002	1.4166666	1	0	Uncomplicated		0.5	2		0	7	7			0			0		0	0				36	0	0	0	0			0	0
Gambia_2002	1.6666666	0	0	Uncomplicated		0.5	2		0	6	4			0			0		0	0				36	0	0	0	0			0	0
Gambia_2002	2.0833333	1	0	Severe		0.16666667	2		0	5	5			0			0		0	1				36.29999924	0	0	0	0			0	0
Gambia_2002	1.5833334	0	0	Uncomplicated			2		0	3	2			0			0		0	0				38.5	0	0	0	0			0	0
Gambia_2002	2	1	0	Severe		0.5	2		0	3	3			0			0		0	1				39.59999847	0	0	0	0			1
Gambia_2002	4	0	0	Severe			2		0	3	3			0			0		1	1				38.59999847	0	0	0	0			0	0
Gambia_2002	2.5833333	0	0	Severe		0.58333331	2		0	2	2			0			0		0	1				36	0	0	0	0			0	0
Gambia_2002	1.3333334	1	0	Uncomplicated		0.5	2		0	7	7			0			0		0	0				36	0	0	0	0			0	0
Gambia_2002	5.25	0	0	Severe		0.75	2		0	3	2			1			0		0	1				38.40000153	0	0	0	0			0	0
Gambia_2002	7	0	0	Severe			2		0	2	2			0			0		0	1				36.90000153	0	0	0	0			0	0
Gambia_2002	1.9166666	0	0	Severe		0.33333334	2		0	3	3			0			0		0	1				35.79999924	0	0	0	0			0	0
Gambia_2002	1	1	0	Severe		1.5	2		0	1	3			0			0		1	0				37.90000153	0	0	3	0			0	0
Gambia_2002	1.75	0	0	Severe		0.5	2		0	2	2			0			0		0	1				38	0	0	0	0			0	0
Gambia_2002	1.6666666	0	0	Severe		0.75	2		0	1	1			1			0		0	1				38	0	0	0	0			0	0
Gambia_2002	2.1666667	0	0	Severe		0.25	2		0	1	1			0			0		0	1				37.79999924	0	0	0	1			0	0
Gambia_2002	1	0	0	Uncomplicated			2		0	3	2			0			0		0	0				36.59999847	0	0	0	0			0	0
Gambia_2002	0.83333331	0	0	Severe		0.16666667	2		0	3	3			1			0		0	1				38.40000153	0	0	0	3			0	0
Gambia_2002	3.8333333	0	0	Severe			2		0	2	2			0			0		0	1				39.40000153	0	0	0	0			0	0
Gambia_2002	3.5833333	0	0	Severe		0.33333334	2		0	3	3			0			0		0	1				36.20000076	0	0	0	0			1
Gambia_2002	1.5833334	0	0	Uncomplicated			2		0	2	2			0			0		0	0				38.29999924	0	0	0	0			0	0
Gambia_2002	3	1	0	Severe		0.083333336	2		0	2	3			0			0		0	1				37.79999924	0	0	0	2			0	0
Gambia_2002	1.25	1	0	Uncomplicated		1	2		0	5	5			0			0		0	0				36.90000153	0	0	0	0			0	0
Gambia_2002	0.91666669	1	0	Uncomplicated			2		0	5	5			0			0		0	0				37.79999924	0	0	0	0			0	0
Gambia_2002	1.8333334	0	0	Uncomplicated		0.41666666	2		0	3	3			0			0		0	0				36.5	0	0	0	2			0	0
Gambia_2002	1.1666666	0	0	Uncomplicated			2		0	2	2			0			0		0	0				38.70000076	0	0	0	0			0	0
Gambia_2002	2.5	0	0	Severe		0.5	2		0	3	3			0			0		0	1				36.5	0	0	0	3			0	0
Gambia_2002	9	0	0	Severe		0.083333336	2		0	1	1			0			0		0	1				36.40000153	0	0	0	0			0	0
Gambia_2002	2	0	0	Severe			2		0	4	4			0			0		0	1				37.59999847	0	0	0	0			0	0
Gambia_2002	1.5	1	0	Severe		0.33333334	2		0	4	4			0			0		0	1				37	0	0	0	4			1
Gambia_2002	1.1666666	0	0	Uncomplicated		1.75	2		0	1	1			0			0		0	0				39	0	0	0	1			1
Gambia_2002	1.9166666	0	0	Severe			2		0	3	3			0			0		0	1				36.90000153	0	0	0	0			0	0
Gambia_2002	0.5	0	0	Uncomplicated			2		0	3	3			0			0		0	0				39.90000153	0	0	0	0			0	0
Gambia_2002	1.0833334	0	0	Uncomplicated			2		0	2	2			0			0		0	0				36	0	0	0	0			0	0
Gambia_2002	1.6666666	1	0	Uncomplicated		1	2		0	5	1			0			0		0	0				40	0	0	0	1			1	1
Gambia_2002	2	1	0	Severe		0.75	2		0	3	3			0			0		0	1				38.70000076	0	0	0	0			0	0
Gambia_2002	2	1	0	Uncomplicated		1	2		0	3	3			0			0		0	0				36.79999924	0	0	0	0			0	0
Gambia_2002	6	0	0	Uncomplicated		0.33333334	2		0	2	2			0			0		0	0				38.20000076	0	0	0	0			0	0
Gambia_2002	1.6666666	0	0	Uncomplicated		0.1	2		0	2	2			0			0		0	0				38.79999924	0	0	0	2			0	0
Gambia_2002	4.5833335	0	0	Severe			2		0	2	2			0			0		0	1				39.09999847	0	0	0	0			0	0
Gambia_2002	1.3333334	0	0	Uncomplicated			2		0	3	3			0			0		0	0				38.70000076	0	0	0	0			0	0
Gambia_2002	4.0833335	0	0	Uncomplicated		0.16666667	2		0	2	2			0			0		0	0				37.5	0	0	0	0			0	0
Gambia_2002	4.75	0	0	Severe			2		0	3	3			0			0		0	1				37.20000076	0	0	0	0			0	0
Gambia_2002	1.25	0	0	Uncomplicated			2		0	3	3			0			0		0	0				38.5	0	0	0	0			0	0
Gambia_2002	6	0	0	Severe		0.33333334	2		0	1	1			0			0		0	1				36	0	0	0	0			0	0
Gambia_2002	1.6666666	0	0	Uncomplicated		1	2		0	3	3			0			0		0	0				39.79999924	0	0	0	0			0	0
Gambia_2002	3.75	0	0	Uncomplicated		0.25	2		0	1	2			0			0		0	0				36.40000153	0	0	0	0			1
Gambia_2002	1.0833334	0	0	Uncomplicated		0.41666666	2		0	6	6			0			0		0	0				39	6	0	0	0			0	0
Gambia_2002	7	0	0	Severe		0.75	2		0	3	3			0			0		0	1				36	0	0	0	0			0	0
Gambia_2002	2.75	0	0	Severe			2		0	3	3			0			0		0	1				38	0	0	0	0			0	0
Gambia_2002	3.25	1	0	Severe		0.5	2		0	1	1			0			0		0	1				36.5	0	0	0	0			0	0
Gambia_2002	1	1	0	Uncomplicated		0.58333331	2		0	3	3			0			0		0	0				36.90000153	0	0	0	0			0	0
Gambia_2002	1.25	0	0	Severe			2		0	2	3			0			0		0	1				37.90000153	0	0	0	0			0	0
Gambia_2002	3	1	0	Severe		0.75	2		0	14	1			0			0		0	1				36	0	0	0	0			1
Gambia_2002	3.5833333	1	0	Severe		1.5	2		0	14	2			0			0		0	1				36	0	0	0	0			1
Gambia_2002	7	0	0	Severe		1.5	2		0	3	2			0			0		1	1				36.59999847	0	0	0	0			0	0
Gambia_2002	1.5	0	0	Uncomplicated		1	2		0	3	3			0			0		0	0				37.70000076	0	0	0	0			0	0
Gambia_2002	4	1	0	Severe		0.75	2		0	1	1			0			0		0	1				37.59999847	0	0	0	0			0	0
Gambia_2002	3.6666667	1	0	Severe		0.5	2		0	1	1			0			0		0	1				36	0	0	0	0			0	0
Gambia_2002	1.75	0	0	Uncomplicated			2		0	3	3			0			0		0	0				36.40000153	0	0	0	0			0	0
Gambia_2002	0.5	0	0	Severe			2		0	3	3			1			0		0	1				39.29999924	0	0	0	0			0	0
Gambia_2002	1.6666666	1	0	Severe			2		0	1	1			0			0		0	1				38	0	0	0	1			0	0
Gambia_2002	3.9166667	1	0	Severe		1.5	2		0	2	2			0			0		0	1				37.79999924	0	0	0	0			0	0
Gambia_2002	4.5	0	0	Severe			2		0	4	4			0			0		0	1				36	0	0	0	3			1
Gambia_2002	2.75	0	0	Severe			2		0	2	2			0			0		0	1				38.79999924	0	0	0	2			0	0
Benin	2		1	Severe			2		1	4	4	0	1	0			0			0		4.5		37.79999924							0	0
Benin	2		1	Severe	52		2		1	3	3	0		0		0	1			0				38.70000076							0	0
Benin	0.83333331		1		27		2		1	4	4	0	0	0			0			0		6.199999809		37.20000076							0	0
Benin	1.8333334		1	Severe	23		2		1	4	4	0	1	0			0			1		4.300000191		39							0	0
Benin	6		1	Severe	15		2		1	5	5	0	0	0		1	1			0		5.5		37.79999924							0	0
Benin	2.6666667		1	Severe	5		2		1	3	3	0	1	0			0			0		4		38.20000076							0	0
Benin	0.75		1	Severe	22		2		1	6	6	0		1			0			0				37.59999847							0	0
Benin	2		1	Severe	20		2		1	4	4	0		0		0	1			0				37.90000153							0	0
Benin	2		1	Severe	9		2		1	3	3	0		0		1	1			0				37.79999924							0	0
Benin	2		1		22		2		1	6	6	0		0		0	0			0											1
Benin	4		1	Severe	6		2		1	3	3	0		0		0	1			0				38.29999924							1
Benin	2.1666667		1	Severe	20		2		1	3	3	0		0		1	0			0				37							0	0
Benin	2		1	Severe	15		2		1	5	5	0		0		1	0			0				38							1
Benin	2		1	Severe	27		2		1	3	3	0		0			1			0				39							1
Benin	3.75		1	Severe	15		2		1	4	4	0	0	0			0			1		7.599999905		38.79999924							0	0
Benin	3		1		30		2		1	5	5	0		0			0			0				37.20000076							1
Benin	1.5		1		16		2		1	5	5	0		0			0			0				37.90000153							1
Benin	4.5		1	Severe	10		2		1	8	8	0		0			1			0				39.20000076							0	0
Benin	4.5		1		5		2		1	3	3	0		0			0			0				38.20000076							1
Benin	3.5		1		12		2		1	3	3	0		0		0	0			0											1
Benin	2		1	Severe	36		2		1	2	2	0		1		0	1			0				38.20000076							1
Benin	4		1	Severe	27		2		1	6	6	0	0	0			1			0		5		37.79999924							0	0
Benin	2		1	Severe	5		2		1	8	8	0		1		0	1			1											0	0
Benin	2		1	Severe	15		2		1	3	3	0		1			1			0											1
Benin	9		1	Severe	27		2		1	4	4	0		0			0			1				37.5							0	0
Benin	2.0833333		1		8		2		1	3	3	0		0			0			0				38.5							0	0
Benin	3		1		8		2		1	6	6	0		0			0			0				38.5							0	0
Benin	2.3333333		1	Severe	15		2		1	2	2	1		0			0			1				38.5							1
Benin	0.33333334		1	Severe	22		2		1	4	4	0		0			1			0											0	0
Benin	2.6666667		1	Severe	128		2		1	3	3	0		1			0			1				38.5							1
Benin	2.5		1	Severe	17		2		1	5	5	1		0			0			1				39							1	1
Benin	2		1	Severe			2		1	5	5	0	1	0			0			0		3.200000048									1
Benin	3.5		1	Severe			2		1	3	3	1		0		0	0			0				38							1
Benin	1.5		1	Severe	17		2		1	4	4	0		0			0			1											0	0
Benin	2.5		1	Severe			2		1	5	5	0		1			1			1				38.5							0	0
Benin	3.5		1	Severe	50		2		1	4	4	0	1	0			0			0		4		38.5							0	0
Benin	5.25		1		7		2		1	4	4	0		0			0			0											1
Benin	8		1	Severe	15		2		1	30	30	0		1			0			0											1
Benin	6		1	Severe	27		2		1	4	4	0		1			1			1											1
Benin	2		1	Severe	94		2		1	3	3	0		0			0			1				39.29999924							1
Benin	5		1	Severe	7		2		1	3	3	0	0	1			1			0		5.5		37.70000076							1
Benin	2.1666667		1	Severe	15		2		1	3	3	0		0			1			0											1
Benin	3.1666667		1	Severe	22		2		1	1	1	0		1			0			0											0	0
Benin	3		1	Severe	6		2		1	3	3	1		1			1			1				40.5							0	0
Benin	5		1	Severe	6		2		1	2	2	0		1			0			0				38.5							1
Benin	2		1	Severe	27		2		1	3	3	0		1			1			1				38.5							0	0
Benin	5		1	Severe			2		1			1		0			0			1				39.20000076							0	0
Benin	4		1				2		1	4	4	0		0			0			0											0	0
Benin	2.5		1	Severe	20		2		1	4	4	1		1		0	0			1				40.70000076							1
Benin	0.75		1	Severe	17		2		1	6	6	0		1		0	0			0											1
Benin	1.6666666		1		16		2		1	8	8	0		0			0			0											0	0
Benin	1.5833334		1	Severe	42		2		1	5	5	0		0			0			1											1
Benin	0.91666669		1	Severe	20		2		1	4	4	1		1			0			1				39							1
Benin	0.75		1		5		2		1	4	4	0		0			0			0				38							0	0
Benin	12.916667		0	Uncomplicated	10		2		1	8	8						0							40.20000076							0	0
Benin	4		0	Uncomplicated	6		2		1	6	6						0							40.29999924							0	0
Benin	12		0	Uncomplicated	38		2		1	3	3						0							40							0	0
Benin	14		0	Uncomplicated	15		2		1	5	5						0							37.79999924							0	0
Benin	4		0	Uncomplicated			2		1	5	5						0							40.79999924							0	0
Benin	5.5		0	Uncomplicated	16		2		1	3	3						0							37.79999924							0	0
Benin	3.5		0	Uncomplicated	6		2		1	3	3						0							39							0	0
Benin	0.58333331		0	Uncomplicated	27		2		1	5	5						0							38.59999847							1	1
Benin	1.3333334		0	Uncomplicated	22		2		1	7	7						0							37							1
Benin	8		0	Uncomplicated	4		2		1	8	8						0							38.90000153							0	0
Benin	9		0	Uncomplicated	8		2		1	1	1						0							39.79999924							1
Benin	9		0	Uncomplicated	6		2		1	5	5						0							40.5							0	0
Benin	6		0	Uncomplicated			2		1	3	3						0							38.5							0	0
Benin	11		0	Uncomplicated	7		2		1	1	1						0							39							0	0
Benin	7		0	Uncomplicated	6		2		1	3	3						0							38.59999847							0	0
Benin	8		0	Uncomplicated	8		2		1	3	3						0							39							1
Benin	5		0	Severe	6		2		1	2	2						1							37.79999924							0	0
Benin	10		0	Uncomplicated	5		2		1	5	5						0							37.09999847							0	0
Benin	8		0	Uncomplicated	15		2		1	6	6						0							37.70000076							1
Benin	3		0	Uncomplicated			2		1	1	1		0				0					11.60000038		40.5							0	0
Benin	1.6666666		0	Severe	6		2		1	3	3						1							38.79999924							0	0
Benin	2		0	Uncomplicated	7		2		1	4	4						0							38							0	0
Benin	6		0	Uncomplicated	27		2		1	2	2						0							39.59999847							0	0
Benin	13		0	Uncomplicated	6		2		1	1	1						0							38.90000153							1
Benin	11		0	Uncomplicated	6		2		1	3	3						0							38.79999924							0	0
Benin	9		0	Uncomplicated			2		1	3	3						0							38.29999924							0	0
Benin	5		0	Uncomplicated	6		2		1	5	5						0							37.29999924							0	0
Benin	13		0	Uncomplicated	6		2		1	3	3						0							39.5							1	1
Benin	10		0	Uncomplicated	17		2		1	1	1						0							37.59999847							0	0
Benin	12		0	Uncomplicated	5		2		1	8	8						0							39.29999924							1
Benin	1.75		0	Uncomplicated	6		2		1	4	4						0							40.20000076							0	0
Benin	14		0	Uncomplicated	6		2		1	1	1						0							40.70000076							1
Benin	5.5		0	Uncomplicated	8		2		1	16	16						0							38.40000153							1
Benin	9		0	Uncomplicated	6		2		1	1	1						0							39							0	0
Benin	5		0	Uncomplicated	6		2		1	1	1						0							39.59999847							0	0
Benin	5		0	Uncomplicated	6		2		1	2	2						0							38.29999924							0	0
Benin	3		0	Uncomplicated	6		2		1	2	2						0							39							0	0
Benin	9		0	Uncomplicated	5		2		1	8	8						0							40							0	0
Benin	6		0	Uncomplicated	6		2		1	3	3						0							39.59999847							1
Benin	4		0	Uncomplicated	20		2		1	1	1						0							39.5							1
Benin	3		0	Uncomplicated	13		2		1	8	8						0							38.90000153							0	0
Benin	6		0	Uncomplicated	7		2		1	3	3						0							37.59999847							0	0
Benin	9.5		0	Uncomplicated	6		2		1	8	8						0							37							1
Benin	10		0	Uncomplicated	6		2		1	4	4						0							39							0	0
Benin	11		0	Uncomplicated	38		2		1	3	3						0							40							1
Benin	5		0	Uncomplicated	6		2		1	2	2						0							38.59999847							0	0
Benin	8		0	Uncomplicated	20		2		1	3	3						0							37.40000153							0	0
Benin	1		0	Uncomplicated	5		2		1	1	1						0							40							0	0
Malaysia	19		0	Uncomplicated			1		1	3	3	0	0	0	0	0	0	0	0		Alive	13.7		40.2
Malaysia	21		0	Uncomplicated			1		1	5	5		0	0	0	0		0	0			15.1		37.2
Malaysia	39		0	Uncomplicated			1		1	4	4		0	0	0	0		0	0		Alive	10.7		37.3
Malaysia	20		0	Uncomplicated			1		1	3	3	0	0	0		0	0	0	0		Alive	9.1		40
Malaysia	60		0	Uncomplicated			1		1	10	10		0	0	0	0		0	0		Alive	11.1		37.2
Malaysia	17		0	Uncomplicated			1		1	4	4		0	0					0		Alive	11.2		38.5
Malaysia	44		0	Uncomplicated			1		1	4	4		0	0	0	0		0	0		Alive	13.3		36.4
Malaysia	17		0	Uncomplicated			1		1	6	6		0	0	0	0		0	0		Alive	12.4		37.5
Malaysia	55		0	Uncomplicated			1		1	51	51		0	0	0	0		0	0		Alive	12.3		39
Malaysia	13		0	Uncomplicated			1		1	3	3		0	0		0		0	0			10.7		36.5
Malaysia	32		0	Uncomplicated			1		1	6	6		0	0				0	0		Alive	13.7		38.5
Malaysia	17		0	Uncomplicated			1		1	9	9		0	0	0	0		0	0			13.7		38.5
Malaysia	17		0	Uncomplicated			1		1	6	6		0	0	0	0		0	0		Alive	12.1		38.8
Malaysia	13		0	Uncomplicated			1		1	1	1		0	0	0	0		0	0		Alive	12.5		36.5
Malaysia	43		0	Uncomplicated			1		1	4	4		0	0	0	0		0	0		Alive	12.4		36.6
Malaysia	28		0	Uncomplicated			1		1	3	3		0	0	0	0		0	0		Alive	14.4		38.2
Malaysia	39		0	Uncomplicated			1		1	3	3		0	0		0			0		Alive	16.5		37
Malaysia	16		1				1		1	14	14	0	0	0	0	0	0	0	0		Alive	9.2		38.2
Malaysia	27		0	Uncomplicated			1		1	3	3		0	0		0		0	0		Alive	14.7		36.8
Malaysia	13		0	Uncomplicated			1		1	5	5		0	0	0			0	0			9.6		39
Malaysia	33		0	Uncomplicated			1		1	3	3		0	0		0		0	0			13.3		37.2
Malaysia	15		0	Uncomplicated			1		1	3	3		0	0	0	0		0	0		Alive	14.9		38
Malaysia	16		0	Uncomplicated			1		1	4	4		0	0	0	0		0	0		Alive	14.4		38.7
Malaysia	34		0	Uncomplicated			1		1	4	4		0	0		0		0	0			11.8		35.6
Malaysia	21		0	Uncomplicated			1		1	6	6		0	0					0		Alive	15.1		36.2
Malaysia	16		0	Uncomplicated			1		1	5	5		0	0				0	0			11.2		37.1
Malaysia	14		0	Uncomplicated			1		1	2	2		0	0		0		0	0		Alive	13.8		37.7
Malaysia	13		0	Uncomplicated			1		1	4	4		0	0		0		0	0		Alive	12.4		37
Malaysia	45		0	Uncomplicated			1		1	14	14		0	0	0	0		0	0		Alive	15.8		40
Malaysia	37		0	Uncomplicated			1		1	7	7		0	0	0	0		0	0		Alive	12.6		40
Malaysia	27		0	Uncomplicated			1		1	7	7		0	0		0		0	0		Alive	8.6		38.3
Malaysia	24		0	Uncomplicated			1		1	7	7		0	0	0	0		0	0		Alive	15.8		38.5
Malaysia	45		0	Uncomplicated			1		1	6	6		0	0		0		0	0		Alive	16.4		38.3
Malaysia	16		0	Severe			1		1	4	4		0	0		1	1	0	0		Alive	13.1		37.3
Malaysia	20		0	Uncomplicated			1		1	21	21		0	0		0		0	0		Alive	13.1		37
Malaysia	39		0	Uncomplicated			1		1	2	2		0	0		0		0	0		Alive	14.2		37.5
Malaysia	27		1	Severe			1		1	7	7	0	0	0	1	0	1	0	1		Alive	14.1		34.2
Malaysia	29		0	Uncomplicated			1		1	7	7		0	0	0	0		0	0		Alive	14.6		38.4
Malaysia	42		0	Uncomplicated			1		1	7	7		0	0	0	0		0	0		Alive	10.1		38
Malaysia	27		1	Severe			1		1	14	14	0	0	0	0	0	0	0	1		Alive	14		40
Malaysia	17		1	Severe			1		1	5	5	0	0	1	1	0	0	0	1		Alive	9		38.3
Malaysia	52		0	Uncomplicated			1		1	1	1		0	0	0	0		0	0		Alive	13.9		37.3
Malaysia	57		0	Uncomplicated			1		1	2	2		0	0					0		Alive	14		36.8
Malaysia	22		0	Uncomplicated			1		1	2	2		0	0	0	0		0	0		Alive	16.3		39.4
Malaysia	20		0	Uncomplicated			1		1	5	5		0	0					0		Alive	12.5		36.8
Malaysia	24		0	Uncomplicated			1		1	3	3		0	0		0		0	0		Alive	11.4		37.3
Malaysia	15		0	Uncomplicated			1		1	5	5		0	0		0		0	0		Alive	12.4		38.5
Malaysia	59		0	Uncomplicated			1		1	3	3		0	0	0	0		0	0		Alive	14.9		40.1
Malaysia	49		0	Uncomplicated			1		1	3	3		0	0	0	0		0	0		Alive	10.3		40
Malaysia	20		0	Uncomplicated			1		1	4	4		0	0	0	0		0	0		Alive	16.1		39.5
Malaysia	25		0	Uncomplicated			1		1	14	14		0	0	0	0		0	0		Alive	9.9		37.2
Malaysia	17		0	Uncomplicated			1		1	3	3		0	0	0	0		0	0		Alive	12.2		39.5
Malaysia	29		0	Uncomplicated			1		1	3	3		0	0		0		0	0		Alive	12.2		39
Malaysia	19		0	Uncomplicated			1		1	7	7		0	0	0	0		0	0		Alive	14.3		40
Malaysia	14		0	Uncomplicated			1		1	1	1		0	0		0		0	0		Alive	11.5		39.9
Malaysia	38		0	Uncomplicated			1		1	5	5		0	0	0	0	0	0	0		Alive	15.2		39.5
Malaysia	24		0	Uncomplicated			1		1	7	7		0	0	0	0		0	0		Alive	14.1		37.9
Malaysia	30		0	Uncomplicated			1		1	14	14		0	0				0	0		Alive	12.7		37
Malaysia	13		0	Uncomplicated			1		1	6	6		0	0	0	0		0	0		Alive	9.9		37.5
Malaysia	16		0	Uncomplicated			1		1	7	7		0	0	0			0	0		Alive	10.4		38
Malaysia	21		0	Uncomplicated			1		1	4	4		0	0	0	0		0	0		Alive	14.7		36.4
Malaysia	43		0	Uncomplicated			1		1	6	6		0	0	0			0	0		Alive	14.2		39.4
Malaysia	16		0	Uncomplicated			1		1	7	7		0	0	0	0		0	0		Alive	13		38
Malaysia	76		0	Uncomplicated			1		1	4	4		0	0	0	0		0	0		Alive	13.5		37.4
Malaysia	23		0	Uncomplicated			1		1	2	2		0	0	0	0		0	0		Alive	13.1		36.8
Malaysia	39		0	Uncomplicated			1		1	3	3		0	0	0	0		0	0		Alive	13.7		37.1
Malaysia	17		1	Severe			1		1	5	5	0	0	0			1	0	1		Alive	16.9		36.6
Malaysia	13		0	Uncomplicated			1		1	6	6		0	0				0	0		Alive	12		37
Malaysia	33		0	Uncomplicated			1		1	4	4		0	0		0			0		Alive	14.3		37.9
Malaysia	15		0	Uncomplicated			1		1	7	7		0	0		0			0		Alive	13		37
Malaysia	45		0	Uncomplicated			1		1	5	5		0	0		0	0	0	0		Alive	13.2		36.7
Malaysia	54		1	Severe			1		1	7	7	0	0	1		0	0	0	0		Alive	14.2		38.4
Malaysia	14		0	Uncomplicated			1		1	7	7		0	0				0	0		Alive	9.5		37.5
Malaysia	19		0	Uncomplicated			1		1	3	3		0	0				0	0		Alive	15.6		38
Malaysia	22		0	Severe			1		1	5	5		1	0		0		0	0		Alive	15.9		37.2
Malaysia	15		0	Uncomplicated			1		1	7	7		0	0		0		0	0		Alive	13.2		38.8
Malaysia	36		0	Uncomplicated			1		1	4	4		0	0		0		0	0		Alive	13		37.2
Malaysia	46		1	Severe			1		1	5	5	0	0	0		0	0	0	1		Alive	10		37.2
Malaysia	49		0	Uncomplicated			1		1	5	5		0	0		0		0	0		Alive	12.2		35.9
Malaysia	43		1				1		1	6	6	0	0	0	0	0	0	0	0		Alive	7.7		37.6
Malaysia	28		0	Uncomplicated			1		1	6	6		0	0	0	0		0	0		Alive	11.6		39
Malaysia	54		0	Uncomplicated			1		1	3	3		0	0	0	0		0	0		Alive	11.6		38.2
Malaysia	41		0	Uncomplicated			1		1	4	4		0	0	0	0		0	0		Alive	15.2		38
Malaysia	40		0	Uncomplicated			1		1	8	8		0	0	0	0		0	0		Alive	14.1		38.7
Malaysia	55		0	Uncomplicated			1		1	2	2		0	0				0	0		Alive	11.5		39.5
Malaysia	58		0	Uncomplicated			1		1	7	7		0	0	0	0		0	0		Alive	12.3		37.2
Malaysia	53		0	Uncomplicated			1		1	7	7		0	0	0	0		0	0		Alive	11.8		37.3
Malaysia	42		0	Uncomplicated			1		1	4	4		0	0		0		0	0		Alive	12.9		36.8
Malaysia	45		1	Severe			1		1	3	3	1	0	0	0		1	0	1		Alive	13.1		39.2
Malaysia	14		0	Uncomplicated			1		1	7	7	0	0	0	0	0	0	0	0		Alive	13.4		39.4
Malaysia	78		0	Uncomplicated			1		1	7	7		0	0	0	0		0	0		Alive	11.3		37.2
Malaysia	36		0	Uncomplicated			1		1	4	4		0	0	0	0		0	0		Alive	14.3		40.2
Malaysia	37		0	Uncomplicated			1		1	4	4		0	0	0	0		0	0		Alive	14.6		36
Malaysia	22		0	Uncomplicated			1		1	7	7		0	0		0	0	0	0		Alive	12.2		37
Malaysia	27		0	Uncomplicated			1		1	7	7		0	0		0		0	0		Alive	9.7		38.2
Malaysia	41		0	Uncomplicated			1		1	5	5		0	0	0	0		0	0		Alive	14.5		37.2
Malaysia	30		0	Uncomplicated			1		1	14	14		0	0		0		0	0		Alive	13.9		39.6
Malaysia	25		0	Uncomplicated			1		1	3	3		0	0		0		0	0			10.4		36.6
Malaysia	13		1	Severe			1		1	7	7	0	0	1	0	0	0	0	0		Alive	13.2		39.2
Malaysia	14		0	Uncomplicated			1		1	2	2		0	0				0	0		Alive	13.2		36.7
Malaysia	14		0	Uncomplicated			1		1	7	7		0	0	0	0		0	0		Alive	12.9		39.1
Malaysia	33		1	Severe			1		1	7	7	0	0	1	0	0	1	0	1		Alive	16.6		38.1
Malaysia	47		0	Uncomplicated			1		1	7	7		0			0		0			Alive	12		39.1
Malaysia	39		0	Uncomplicated			1		1	7	7		0			0		0			Alive	14.6		37.7
Malaysia	26		0	Uncomplicated			1		1	7	7	0	0	0	0	0	0	0	0		Alive	17.2		39.3
Malaysia	29		0	Uncomplicated			1		1	14	14		0		0	0		0			Alive	9.4		39.4
Malaysia	33		0	Uncomplicated			1		1	1	1		0			0		0			Alive	14.7		37.4
Malaysia	37		0	Uncomplicated			1		1	4	4		0			0		0			Alive	14.4		38.4
Malaysia	21		0	Uncomplicated			1		1	5	5	0	0	0	0	0	0	0	0		Alive	14.8		39
Malaysia	14		0	Uncomplicated			1		1	7	7		0					0			Alive	12.2		36.5
Malaysia	31		0	Uncomplicated			1		1	14	14		0			0		0			Alive	11		38.5
Malaysia	17		1				1		1	20	20	0	0	0			0	0	0		Alive	14.1		38.8
Malaysia	23		0	Uncomplicated			1		1	10	10		0		0	0		0			Alive	13.2		37.5
Malaysia	21		0	Uncomplicated			1		1	8	8		0		0	0		0			Alive	11.3		39.8
Malaysia	56		0	Uncomplicated			1		1	4	4		0		0	0		0			Alive	10.5		36.6
Malaysia	43		0	Uncomplicated			1		1	7	7		0		0	0		0			Alive	9.5		37
Malaysia	44		0	Uncomplicated			1		1	14	14		0		0	0		0			Alive	14.1		38.6
Malaysia	24		0	Uncomplicated			1		1	8	8		0			0		0			Alive	12.2		39.1
Malaysia	38		0	Uncomplicated			1		1	3	3		0		0			0			Alive	17.1		37.1
Malaysia	15		0	Uncomplicated			1		1	6	6		0			0		0			Alive	13.8		38.6
Malaysia	29		0	Uncomplicated			1		1	7	7		0			0					Alive	14.5		36.5
Malaysia	22		0	Uncomplicated			1		1	2	2		0		0	0		0			Alive	13.4		36
Malaysia	15		0	Uncomplicated			1		1	7	7		0		0	0		0			Alive	11.3		38.3
Malaysia	43		0	Uncomplicated			1		1	17	17		0		0	0		0			Alive	10		38.2
Malaysia	38		0	Uncomplicated			1		1	2	2		0		0	0		0			Alive	12.9		39.9
Malaysia	31		0	Uncomplicated			1		1	14	14		0		0	0		0			Alive	13.2		37
Malaysia	45		1	Severe			1		1	7	7	0	0	0	0	0	1	0	1		Alive	11.8		39.5
Malaysia	16		0	Uncomplicated			1		1	6	6		0		0	0		0			Alive	15.7		38
Malaysia	24		0	Uncomplicated			1		1	4	4		0		0	0		0			Alive	15.1		39.5
Malaysia	13		0	Uncomplicated			1		1	3	3		0			0		0			Alive	14.3		37.7
Malaysia	20		0	Uncomplicated			1		1	3	3		0		0			0			Alive	13		39.2
Malaysia	18		0	Uncomplicated			1		1	6	6	0	0	0			0	0	0		Alive	13.8		38.6
Malaysia	20		0	Uncomplicated			1		1	3	3		0		0			0			Alive	13		39.8
Malaysia	28		0	Uncomplicated			1		1	7	7		0			0		0			Alive	14.2		39
Malaysia	54		1	Severe			1		1	7	7	1	0	0		0	1	0	0		Alive	15.2		37.2
Malaysia	24		0	Uncomplicated			1		1	3	3		0			0		0			Alive	14.1		37.2
Malaysia	23		0	Uncomplicated			1		1	10	10	0	0	0			0	0	0		Alive	9.4		37.6
Malaysia	49		0	Uncomplicated			1		1	6	6		0		0	0		0			Alive	8.8		38.1
Malaysia	13		0	Uncomplicated			1		1	7	7		0	0	0	0		0	0		Alive	11.3		36.8
Malaysia	54		0	Uncomplicated			1		1	3	3		0		0	0		0			Alive	10.4		37.5
Malaysia	14		0	Uncomplicated			1		1	4	4		0	0	0			0	0		Alive	13.7		38.1
Malaysia	53		0	Severe			1		1	6	6		0			0	1	0				15.4		36.5
Malaysia	37		0	Uncomplicated			1		1	7	7		0	0		0		0	0		Alive	14.3		37
Malaysia	26		0	Uncomplicated			1		1	5	5		0		0	0					Alive	14.3		38.8
Malaysia	60		1				1		1	2	2	0	0	0	0	0	0	0	0		Alive	15.9		37.6
Malaysia	21		0	Uncomplicated			1		1	1	1	0	0	0	0	0	0	0	0		Alive	14.4		36.9
Malaysia	27		0	Uncomplicated			1		1	5	5		0		0	0		0			Alive	15		38
Malaysia	19		0	Uncomplicated			1		1	3	3		0					0			Alive	15		37
Malaysia	30		0	Uncomplicated			1		1	7	7		0			0		0			Alive	14.2		37.8
Malaysia	44		0	Uncomplicated			1		1	7	7		0			0		0			Alive	14.8		40.5
Malaysia	29		0	Uncomplicated			1		1	7	7		0					0			Alive	12.6		37.1
Malaysia	40		1				1		1	3	3	0	0	0		0	0	0	0		Alive	12.6		36.8
Malaysia	31		1	Severe			1		1	14	14	0	0	0		0	0	0	1		Alive	11.7		37.5
Malaysia	35		0	Uncomplicated			1		1	6	6		0		0	0		0			Alive	12.1		36.8
Malaysia	28		0	Uncomplicated			1		1	4	4		0		0	0						11.6		37.7
Malaysia	16		0	Uncomplicated			1		1	14	14		0		0	0		0			Alive	10.3		37.7
Malaysia	31		0	Uncomplicated			1		1	5	5		0		0	0					Alive	15.3		37.6
Malaysia	63		0	Uncomplicated			1		1	4	4	0	0	0		0	0	0	0		Alive	12.9		37
Malaysia	40		0	Uncomplicated			1		1	2	2		0			0		0				12.4		37
Malaysia	38		0	Uncomplicated			1		1	4	4		0			0		0			Alive	15.6		37.6
Malaysia	50		0	Uncomplicated			1		1	5	5		0			0		0			Alive	13.4		36.8
Malaysia	73		0	Uncomplicated			1		1	11	11		0			0		0			Alive	13		38.4
Malaysia	49		0	Uncomplicated			1		1	14	14		0		0	0		0			Alive	10.5		39.3
Malaysia	20		0	Uncomplicated			1		1	6	6		0		0	0		0			Alive	11		36.9
Malaysia	45		0	Uncomplicated			1		1	18	18		0			0					Alive	7.1		36.4
Malaysia	52		0	Uncomplicated			1		1	3	3		0		0	0		0			Alive	13.9		36.4
Malaysia	24		0	Uncomplicated			1		1	7	7		0		0	0					Alive	12.7		39.4
Malaysia	41		0	Uncomplicated			1		1	7	7		0		0	0		0			Alive	11.5		37.7
Malaysia	37		0	Uncomplicated			1		1	7	7		0		0	0		0			Alive	13.3		36.8
Malaysia	32		0	Uncomplicated			1		1	7	7		0			0		0			Alive	13.2		39.4
Malaysia	36		0	Uncomplicated			1		1	1	1		0			0		0			Alive	15.1		39
Malaysia	22		0	Uncomplicated			1		1				0			0		0			Alive	12.8		37.2
Malaysia	18		0	Uncomplicated			1		1	2	2		0			0		0			Alive	14.5		39.3
Malaysia	40		0	Uncomplicated			1		1	2	2		0					0			Alive	14.3		38.4
Malaysia	17		0	Uncomplicated			1		1	3	3		0			0		0			Alive	14.9		37.3
Malaysia	18		0	Uncomplicated			1		1	15	15		0			0		0			Alive			37
Malaysia	44		0	Uncomplicated			1		1	10	10		0			0		0			Alive	12.7		37.5
Malaysia	43		0	Uncomplicated			1		1	4	4		0			0		0			Alive	17.2		38
Malaysia	48		0	Uncomplicated			1		1	6	6		0			0		0			Alive	13.7		36.8
Malaysia	50		0	Uncomplicated			1		1	5	5		0			0		0			Alive	14.6		37
Malaysia	30		0	Uncomplicated			1		1	3	3		0		0	0		0			Alive	15.1		37
Malaysia	27		1	Severe			1		1	6	6	0	0	0	0	0	0	0	1		Alive	13.4		39.8
Malaysia	66		0	Severe			1		1	6	6		1		0	0		0			Alive	6.3		37.5
Malaysia	19		1	Severe			1		1	10	10	0	0	0		0	0	0	1		Alive	11.4		39.5
Malaysia	17		0	Uncomplicated			1		1	10	10		0	0		0		0	0		Alive	11.3		36.4
Malaysia	24		0	Uncomplicated			1		1	6	6		0	0		0		0	0		Alive	12.2		37.3
Malaysia	15		0	Uncomplicated			1		1	5	5		0	0	0	0		0	0		Alive	11		37.5
Malaysia	21		0	Uncomplicated			1		1	31	31		0	0	0	0		0	0		Alive	14		37
Malaysia	30		0	Uncomplicated			1		1	6	6		0	0		0			0		Alive	14.5		36.5
Malaysia	62		0	Uncomplicated			1		1	2	2	0	0	0		0	0	0	0		Alive	14.9		36.6
Malaysia	30		0	Uncomplicated			1		1	8	8		0	0		0		0	0			13.4		37.6
Malaysia	50		1	Severe			1		1	5	5	0	0	0	1	0	0	1	1		Alive	12.9		37.2
Malaysia	34		0	Uncomplicated			1		1	3	3		0	0		0		0	0		Alive	13.7		38.7
Malaysia	42		0	Uncomplicated			1		1	3	3		0	0				0	0			15.6		39.3
Malaysia	30		0	Uncomplicated			1		1	3	3		0	0		0		0	0			11.3		36.6
Malaysia	38		0	Uncomplicated			1		1	7	7		0	0					0		Alive	13.7		38.2
Malaysia	23		0	Uncomplicated			1		1	7	7		0	0		0		0	0			13.9		37
Malaysia	20		0	Uncomplicated			1		1	5	5		0	0	0			0	0		Alive	14.1		37
Malaysia	18		0	Uncomplicated			1		1	5	5		0	0	0	0		0	0		Alive	14.2		39.3
Malaysia	35		1	Severe			1		1	7	7	0	0	0	1	0	0	1	0		Alive	8.2		39.3
Tanzania 2002	1.1252567		0	Uncomplicated			1	Urban	0								0		0												0
Tanzania 2002	0.50650239		0	Uncomplicated			1	Rural	0								0		0												0
Tanzania 2002	22.428474		0	Uncomplicated			1	Rural	0								0		0												0
Tanzania 2002	39.132103		0	Uncomplicated			1	Rural	0								0		0												0
Tanzania 2002	43		0	Uncomplicated			1	Urban	0								0		0												0
Tanzania 2002	22.937714		0	Uncomplicated			1	Urban	0								0		0												0
Tanzania 2002	1.1033539		0	Uncomplicated			1	Urban	0								0		0												0
Tanzania 2002	1.393566		0	Uncomplicated			1	Urban	0								0		0												0
Tanzania 2002	3.6906228		0	Uncomplicated			1	Urban	0								0		0												0
Tanzania 2002	1.1334702		0	Uncomplicated			1	Urban	0								0		0												0
Tanzania 2002	2.12731		0	Uncomplicated			1	Urban	0								0		0												0
Tanzania 2002	1.5331964		0	Uncomplicated			1	Rural	0								0		0												0
Tanzania 2002	2		0	Uncomplicated			1	Urban	0								0		0												0
Tanzania 2002	1.1498973		0	Uncomplicated			1	Urban	0								0		0												0
Tanzania 2002	2.0588639		0	Uncomplicated			1		0								0		0												0
Tanzania 2002	4		0	Uncomplicated			1	Rural	0								0		0												0
Tanzania 2002	3.9753594		0	Uncomplicated			1	Urban	0								0		0												0
Tanzania 2002	2.2422998		0	Uncomplicated			1	Urban	0								0		0												0
Tanzania 2002	0.56125939		0	Uncomplicated			1	Urban	0								0		0												0
Tanzania 2002	3.8275154		0	Uncomplicated			1		0								0		0												0
Tanzania 2002	8.2217655	1	1	Severe		1	1	Rural	0	3		0	0	1	0	0	0		0		Dead	9.399999619	0	39.5							1
Tanzania 2002	5		1	Severe		1	1	Rural	0	2		0	1	0	0	0	0		1	1	Alive	4	0	37							1
Tanzania 2002	4.240931		0	Uncomplicated			1	Urban	0								0		0												0
Tanzania 2002	21		0	Uncomplicated			1	Urban	0								0		0												0
Tanzania 2002	8		0	Uncomplicated			1	Rural	0								0		0												0
Tanzania 2002	0.47912389	0	1	Severe		1.5	1		0	1		0	0	1	0	0	0		0	0	Alive	13	0	37							1
Tanzania 2002	2.8035593		0	Uncomplicated			1	Urban	0								0		0												0
Tanzania 2002	61		0	Uncomplicated			1	Urban	0								0		0												0
Tanzania 2002	4.8651609		0	Uncomplicated			1	Rural	0								0		0												0
Tanzania 2002	0		0	Uncomplicated			1	Urban	0								0		0												0
Tanzania 2002	3.1978097		0	Uncomplicated			1	Rural	0								0		0												0
Tanzania 2002	0.90896648		0	Uncomplicated			1	Urban	0								0		0												0
Tanzania 2002	1.5085558		0	Uncomplicated			1	Urban	0								0		0												0
Tanzania 2002	1.4811773	1	1	Severe		3	1		0	2		0	1	0	0	0	0		0	1	Alive	3	1	39							1
Tanzania 2002	2.7351129		0	Uncomplicated			1	Rural	0								0		0												0
Tanzania 2002	4	0	0	Severe		1.5	1	Rural	0	3		0	1	0	0	0	0		1	1	Alive	4.699999809	0	39.5							0
Tanzania 2002	4.6297059	0	0	Severe		0.5	1	Urban	0	2		0	0	0	0	0	0		0	1	Alive	8.800000191	0	38							1
Tanzania 2002	0.26557153		0	Uncomplicated			1	Rural	0								0		0												0
Tanzania 2002	2.4558523		0	Uncomplicated			1	Urban	0								0		0												0
Tanzania 2002	67		0	Severe		0.06666667	1	Rural	0	3		0	0	0	0	0	0		0	1	Alive	11.89999962	0	38.5							1
Tanzania 2002	39		1	Severe		4	1	Rural	0	1		1	0	0	1	0	0		0	1	Alive	11.5	0	37							1
Tanzania 2002	1.0020534		0	Uncomplicated			1	Urban	0								0		0												0
Tanzania 2002	79.479805		0	Uncomplicated			1	Urban	0								0		0												0
Tanzania 2002	36		1	Severe		0.5	1	Urban	0	25		0	1	0	0	0	0		0		Alive	5	1	36.59999847							1
Tanzania 2002	7		0	Uncomplicated			1	Rural	0								0		0												0
Tanzania 2002	16.457222		0	Uncomplicated			1	Urban	0								0		0												0
Tanzania 2002	6.7789187	0	0	Severe		1.5	1	Rural	0	2		0	0	0	0	0	0		0	1	Alive	6.800000191	0	39.5							0
Tanzania 2002	4.1670089		0	Uncomplicated			1		0								0		0												0
Tanzania 2002	2.3600273		0	Uncomplicated			1		0								0		0												0
Tanzania 2002	6.3518138		0	Uncomplicated			1	Urban	0								0		0												0
Tanzania 2002	16		0	Uncomplicated			1	Rural	0								0		0												0
Tanzania 2002	3.3538673		0	Uncomplicated			1		0								0		0												0
Tanzania 2002	1.5742642		1	Severe		1			0	1		0		1	0		0		0	1	Dead		0	36							1
Tanzania 2002	12		0	Uncomplicated			1	Rural	0								0		0												0
Tanzania 2002	48		0	Uncomplicated			1	Urban	0								0		0												0
Tanzania 2002	6.1464748		0	Uncomplicated			1		0								0		0												0
Tanzania 2002	14		0	Uncomplicated			1	Urban	0								0		0												0
Tanzania 2002	0.71457905		0	Uncomplicated			1	Urban	0								0		0												0
Tanzania 2002	2		0	Uncomplicated			1		0								0		0												0
Tanzania 2002	0.9226557		0	Uncomplicated			1	Urban	0								0		0												0
Tanzania 2002	6		0	Uncomplicated			1	Urban	0								0		0												0
Tanzania 2002	58		0	Uncomplicated			1	Urban	0								0		0												0
Tanzania 2002	57		0	Uncomplicated			1		0								0		0												0
Tanzania 2002	1.3141683	1	1	Severe			1	Urban	0	3		0	1	0	0	0	0		0	1	Alive	4	1	39							1
Tanzania 2002	0.73100615		0	Uncomplicated			1	Rural	0								0		0												0
Tanzania 2002	1.2511978		0	Uncomplicated			1	Urban	0								0		0												0
Tanzania 2002	43		1	Severe		0.5	1	Urban	0	30		0	1	0	0	0	0		0	0	Alive	4.800000191	1	37							1
Tanzania 2002	0.04106776		0	Uncomplicated			1	Urban	0								0		0												0
Tanzania 2002	20		0	Uncomplicated		2	1		0	5		0	0	0	0	0	0		0	0	Alive	8.600000381	0	37							1
Tanzania 2002	18.212183		0	Uncomplicated			1	Urban	0								0		0												0
Tanzania 2002	3.1238878		0	Uncomplicated			1	Rural	0								0		0												0
Tanzania 2002	7.9151268		0	Uncomplicated			1	Rural	0								0		0												0
Tanzania 2002	3.4579055		0	Uncomplicated			1	Rural	0								0		0												0
Tanzania 2002	1.4510609		0	Uncomplicated			1	Urban	0								0		0												0
Tanzania 2002	1.8425735		0	Uncomplicated			1	Urban	0								0		0												0
Tanzania 2002	1.3004792		0	Uncomplicated			1	Urban	0								0		0												0
Tanzania 2002	48.900753		0	Uncomplicated					0								0		0												0
Tanzania 2002	33.065025		0	Uncomplicated			1	Urban	0								0		0												0
Tanzania 2002	1.3251197		0	Uncomplicated			1	Urban	0								0		0												0
Tanzania 2002	4.459959		0	Uncomplicated			1	Rural	0								0		0												0
Tanzania 2002	2.2970569		0	Uncomplicated			1	Rural	0								0		0												0
Tanzania 2002	30		0	Uncomplicated			1	Urban	0								0		0												0
Tanzania 2002			0	Uncomplicated			1	Urban	0								0		0												0
Tanzania 2002	21		0	Uncomplicated			1	Urban	0								0		0												0
Tanzania 2002	8.3832989		0	Uncomplicated			1	Urban	0								0		0												0
Tanzania 2002	17		0	Uncomplicated		1	1		0	5		0	0	0	0	0	0		0	0	Alive	11.69999981	0	37							1
Tanzania 2002	7.8850102		0	Uncomplicated			1	Urban	0								0		0												0
Tanzania 2002	0.44353184		0	Uncomplicated			1	Urban	0								0		0												0
Tanzania 2002	1.9164956		0	Uncomplicated			1	Urban	0								0		0												0
Tanzania 2002	1.1225188		0	Uncomplicated			1	Urban	0								0		0												0
Tanzania 2002	3		0	Uncomplicated			1	Urban	0								0		0												0
Tanzania 2002	1.2347707		0	Uncomplicated			1	Urban	0								0		0												0
Tanzania 2002	38.945927		0	Uncomplicated			1	Rural	0								0		0												0
Tanzania 2002	30.12731		0	Uncomplicated		1	1	Rural	0	3		0	0	0	0	0	0		0	0	Alive	9.399999619	0	38							1
Tanzania 2002	7.6769338		0	Uncomplicated			1	Rural	0								0		0												0
Tanzania 2002	13.259412		0	Uncomplicated			1	Rural	0								0		0												0
Tanzania 2002	1.9904175		0	Uncomplicated			1		0								0		0												0
Tanzania 2002	3.5071869		0	Uncomplicated			1	Rural	0								0		0												0
Tanzania 2002	0.75		0	Uncomplicated			1	Urban	0								0		0												0
Tanzania 2002	2.7351129		1	Severe		0.5	1		0	3		0	1	0	0	0	0		0	0	Alive	3	0	39.5							1
Tanzania 2002	3.1594799	0	1			0.5	1	Urban	0	1		0	0	0	0	0	0		0	0	Alive	5	0	39							1
Tanzania 2002	75		0	Uncomplicated			1	Rural	0								0		0												0
Tanzania 2002	0.59685147		0	Uncomplicated			1	Urban	0								0		0												0
Tanzania 2002	20.969198		0	Uncomplicated		2	1	Rural	0	6		0	0	0	0	0	0		0	0	Alive	7.900000095	0	37							1
Tanzania 2002	9.768652		0	Severe		0.16666667	1	Urban	0	2		0	0	0	0	0	0		1	0	Alive	11.10000038	0	38.5							1
Tanzania 2002	0.22997947		0	Uncomplicated			1	Urban	0								0		0												0
Tanzania 2002	6		0	Uncomplicated			1	Rural	0								0		0												0
Tanzania 2002	20.396988		0	Uncomplicated		1.5	1		0	3		0	0	0		0	0		0	0	Alive	11	0	39.40000153							1
Tanzania 2002	12		0	Uncomplicated			1	Rural	0								0		0												0
Tanzania 2002	24		0	Uncomplicated			1	Rural	0								0		0												0
Tanzania 2002	25		1	Severe		1	1		0	2		1	0	0	0	0	0		0	1	Alive	10.39999962	0	36							1
Tanzania 2002	24.61054		0	Uncomplicated			1	Rural	0								0		0												0
Tanzania 2002	6		0	Uncomplicated			1		0								0		0												0
Tanzania 2002	19.619438		0	Uncomplicated			1	Urban	0								0		0												0
Tanzania 2002	4.8405204		0	Severe		2	1		0	4		0	1	0	0	0	0		0	1	Alive	3	0	40.5							0
Tanzania 2002	0.9500342		0	Uncomplicated			1	Urban	0								0		0												0
Tanzania 2002	0.50650239		0	Uncomplicated			1		0								0		0												0
Tanzania 2002	4.0301166		0	Uncomplicated			1	Urban	0								0		0												0
Tanzania 2002	4.9445586	0	1	Severe		1	1	Urban	0	7		0	1	0	0	0	0		1	1	Alive	4.5	1	39.40000153							1
Tanzania 2002	1.6974674		0	Uncomplicated			1	Urban	0								0		0												0
Tanzania 2002	3.0198493	0	0	Severe		2	1	Rural	0	3		0	0	1		1	0		1	1	Alive	5.199999809	0								0
Tanzania 2002	14.959617		0	Uncomplicated			1	Urban	0								0		0												0
Tanzania 2002	45.596169		0	Uncomplicated			1	Rural	0								0		0												0
Tanzania 2002	78		0	Uncomplicated			1	Rural	0								0		0												0
Tanzania 2002	6.0506501		0	Uncomplicated			1	Urban	0								0		0												0
Tanzania 2002	0.70636553	0	1	Severe		0.5	1	Urban	0	14		0	1	0			0		0	0	Alive	3.799999952	1	38.90000153							1
Tanzania 2002	0.70636553	0	1	Severe		0.5	1	Urban	0	14			1	0	0	0	0		0	0	Alive	4.300000191	1	39							1
Tanzania 2002	1.817933		1	Severe		0.5	1	Urban	0	2		0	1	0	0	0	0		1	1	Alive	4.400000095	0	39.20000076							1
Tanzania 2002	4.5420942	0	1	Severe		1	1	Rural	0	2		0	1	0	0	0	0		1	1	Alive	3.400000095	0	38.90000153							1
Tanzania 2002	20		0	Uncomplicated			1	Urban	0								0		0												0
Tanzania 2002	4	0	1	Severe		1.5	1	Urban	0	3		0	0	0	0	0	0		1	1	Alive	5	0	39.5							1
Tanzania 2002	41		0	Uncomplicated		0.25	1	Urban	0	4		0	0	0		0	0		0	0	Alive	11.60000038	0	40							1
Tanzania 2002	28.235455		0	Uncomplicated			1	Urban	0								0		0												0
Tanzania 2002	9.7056808		0	Uncomplicated			1	Rural	0								0		0												0
Tanzania 2002	37		0	Uncomplicated		2	1	Rural	0	5		0	0	0	0	0	0		0	0	Alive	8.100000381	0	39							1
Tanzania 2002	75		0	Uncomplicated			1	Rural	0								0		0												0
Tanzania 2002	4	0	0	Severe		3	1	Rural	0	14		0	0	0	0	0	0		1	1	Alive	9.600000381	0								1
Tanzania 2002	0.44353184		0	Uncomplicated			1	Urban	0								0		0												0
Tanzania 2002	5	0	0	Uncomplicated		0.75			0	4		0	0	0	0	0	0		0	0	Alive	6.400000095	0								1
Tanzania 2002	1.9520876		0	Uncomplicated			1	Urban	0								0		0												0
Tanzania 2002	1.4784395		0	Uncomplicated			1	Rural	0								0		0												0
Tanzania 2002	2.5982203		0	Uncomplicated			1	Rural	0								0		0												0
Tanzania 2002	1		0	Uncomplicated			1	Urban	0								0		0												0
Tanzania 2002	4.657084		0	Uncomplicated			1		0								0		0												0
Tanzania 2002	29		0	Uncomplicated			1	Urban	0								0		0												0
Tanzania 2002	55.019848		0	Uncomplicated			1	Urban	0								0		0												0
Tanzania 2002	47.797398		0	Uncomplicated			1	Urban	0								0		0												0
Tanzania 2002	8.6050653		0	Uncomplicated					0								0		0												0
Tanzania 2002	14.778918		0	Uncomplicated			1	Urban	0								0		0												0
Tanzania 2002	69		0	Uncomplicated			1		0								0		0												0
Tanzania 2002	27.50445		0	Uncomplicated			1	Urban	0								0		0												0
Tanzania 2002	5.9164953		0	Uncomplicated			1	Urban	0								0		0												0
Tanzania 2002	0.65708417		0	Uncomplicated			1	Urban	0								0		0												0
Tanzania 2002	2.2505133		0	Uncomplicated			1	Rural	0								0		0												0
Tanzania 2002	6.3107462		0	Uncomplicated			1	Rural	0								0		0												0
Tanzania 2002	0.59411365		0	Uncomplicated			1	Urban	0								0		0												0
Tanzania 2002	0.53388089		0	Uncomplicated			1	Urban	0								0		0												0
Tanzania 2002	0.33675563		0	Uncomplicated			1	Urban	0								0		0												0
Tanzania 2002	54.466805		0	Uncomplicated			1	Urban	0								0		0												0
Tanzania 2002	7.4031487		0	Uncomplicated			1	Urban	0								0		0												0
Tanzania 2002	1.943874		0	Uncomplicated			1	Urban	0								0		0												0
Tanzania 2002	2.6666667	0	0	Uncomplicated			1	Rural	0	3		0	0	0		0	0		0	0	Alive	6.800000191	0								1
Tanzania 2002	0.49007529	0	1	Severe		0.75	1	Rural	0	7		0	1	1		0	0		0	0	Alive	3.400000095	0	36.20000076							1
Tanzania 2002	1.9411362		0	Uncomplicated			1	Rural	0								0		0												0
Tanzania 2002	1.8015058		0	Uncomplicated			1	Urban	0								0		0												0
Tanzania 2002	1.338809		0	Uncomplicated			1	Urban	0								0		0												0
Tanzania 2002	1	0	1	Severe		1	1	Rural	0	7		0	0	1		0	0		0	0	Alive	5.900000095	0								1
Tanzania 2002			0	Uncomplicated			1	Rural	0								0		0												0
Tanzania 2002	19.868584		0	Uncomplicated			1	Urban	0								0		0												0
Tanzania 2002	11.441479		0	Uncomplicated			1	Rural	0								0		0												0
Tanzania 2002	8		0	Uncomplicated			1	Rural	0								0		0												0
Tanzania 2002	11.192334		0	Uncomplicated			1	Rural	0								0		0												0
Tanzania 2002	15.852156		0	Uncomplicated			1	Urban	0								0		0												0
Tanzania 2002	12.969199		0	Uncomplicated			1	Urban	0								0		0												0
Tanzania 2002	9		0	Uncomplicated			1		0								0		0												0
Tanzania 2002	22		0	Uncomplicated			1	Urban	0								0		0												0
Tanzania 2002	10.3436		0	Uncomplicated			1	Urban	0								0		0												0
Tanzania 2002	55		0	Uncomplicated			1	Urban	0								0		0												0
Tanzania 2002	6.0095825		0	Uncomplicated					0								0		0												0
Tanzania 2002	8		0	Uncomplicated			1	Rural	0								0		0												0
Tanzania 2002	1		1	Severe		2.5	1	Rural	0	6		0	1	1		0	0		0	1	Alive	2.799999952	1	40							1
Tanzania 2002	13.615332		0	Uncomplicated			1	Urban	0								0		0												0
Tanzania 2002	7.5208759		0	Uncomplicated			1	Urban	0								0		0												0
Tanzania 2002	43.997261		0	Uncomplicated			1	Urban	0								0		0												0
Tanzania 2002	0.98288846		0	Uncomplicated			1	Urban	0								0		0												0
Tanzania 2002			0	Uncomplicated			1	Rural	0								0		0												0
Tanzania 2002	0.27926078		0	Uncomplicated			1	Rural	0								0		0												0
Tanzania 2002	27		0	Uncomplicated			1	Rural	0								0		0												0
Tanzania 2002	0.20533881		0	Uncomplicated					0								0		0												0
Tanzania 2002	2.3216975		0	Uncomplicated			1		0								0		0												0
Tanzania 2002	12		0	Uncomplicated			1	Urban	0								0		0												0
Tanzania 2002	28.142368		0	Uncomplicated					0								0		0												0
Tanzania 2002	9.6071186		0	Uncomplicated			1	Rural	0								0		0												0
Tanzania 2002	54		0	Uncomplicated			1	Urban	0								0		0												0
Tanzania 2002	34	0	0	Severe		0.5	1	Rural	0	7		0	1	0	0	0	0		0	0	Alive	6	0	37							1
Tanzania 2002	58		0	Uncomplicated					0								0		0												0
Tanzania 2002	11.885011		0	Uncomplicated			1	Urban	0								0		0												0
Tanzania 2002	1.5140315		0	Uncomplicated			1	Rural	0								0		0												0
Tanzania 2002	7.7535934		0	Uncomplicated			1		0										0												0
Tanzania 2002	44.63792		0	Uncomplicated			1	Rural	0										0												0
Tanzania 2002	0.44353184		0	Uncomplicated			1		0								0		0												0
Tanzania 2002	17		0	Uncomplicated		1	1	Urban	0	3		0	0	0	0	0	0		0	0	Alive	10.80000019	0	37							1
Tanzania 2002	0.44353184		0	Uncomplicated			1	Rural	0								0		0												0
Tanzania 2002	16.136892		0	Uncomplicated			1		0								0		0												0
Tanzania 2002	11		0	Uncomplicated			1	Urban	0								0		0												0
Tanzania 2002	43.028065		0	Uncomplicated			1	Urban	0								0		0												0
Tanzania 2002	26.532513		0	Uncomplicated			1	Urban	0								0		0												0
Tanzania 2002	13		0	Uncomplicated			1	Rural	0								0		0												0
Tanzania 2002	5		0	Severe		2	1	Urban	0	3		0	0	0	0	0	0		0	1	Alive	7.800000191	0	39.29999924							1
Tanzania 2002	2.661191	1	0	Severe		2	1	Rural	0	3		0		0	0	0	0		0	1	Alive		0	38.09999847							1
Tanzania 2002	1.6646132		0	Uncomplicated			1		0								0		0												0
Tanzania 2002	1.7467488		0	Uncomplicated			1		0								0		0												0
Tanzania 2002	13.305955		0	Uncomplicated			1	Urban	0								0		0												0
Tanzania 2002	38		0	Uncomplicated			1	Urban	0								0		0												0
Tanzania 2002	22.913073		0	Uncomplicated			1	Urban	0								0		0												0
Tanzania 2002	20.843258		0	Uncomplicated		0.25	1	Urban	0	6		0	0	0	0	0	0		0	0	Alive	7.900000095	0	38							1
Tanzania 2002	22.162903		1	Severe		0.75	1	Rural	0	1		0	1	0	0	0	0		0	0	Alive	4.699999809	1	39							1
Tanzania 2002	20.443531		0	Uncomplicated		0.5	1		0	2		0	0	0	0	0	0		0	0	Alive	10.19999981	0	37							1
Tanzania 2002	3.4442163		0	Uncomplicated			1	Rural	0								0		0												0
Tanzania 2002	15		0	Uncomplicated			1	Urban	0								0		0												0
Tanzania 2002	39		0	Uncomplicated			1	Urban	0								0		0												0
Tanzania 2002	7.2908964		0	Uncomplicated			1	Urban	0								0		0												0
Tanzania 2002	33		0	Uncomplicated			1	Urban	0								0		0												0
Tanzania 2002	58		0	Uncomplicated					0								0		0												0
Tanzania 2002	18		0	Uncomplicated			1	Urban	0								0		0												0
Tanzania 2002	30		0	Uncomplicated			1	Urban	0								0		0												0
Tanzania 2002	0.9664613		0	Uncomplicated			1		0								0		0												0
Tanzania 2002	3.4579055		0	Uncomplicated			1	Urban	0								0		0												0
Tanzania 2002	4.7857633		0	Uncomplicated			1		0								0		0												0
Tanzania 2002	12.687201		0	Uncomplicated			1	Urban	0								0		0												0
Tanzania 2002	14.332649		0	Uncomplicated			1	Rural	0								0		0												0
Tanzania 2002	14.882957		0	Uncomplicated			1	Urban	0								0		0												0
Tanzania 2002	50		0	Uncomplicated			1		0								0		0												0
Tanzania 2002	40		0	Uncomplicated			1	Rural	0								0		0												0
Tanzania 2002	28.933607		0	Uncomplicated			1	Rural	0								0		0												0
Tanzania 2002	5.7221084		0	Uncomplicated			1	Rural	0								0		0												0
Tanzania 2002	28		0	Uncomplicated			1	Urban	0								0		0												0
Tanzania 2002	5.6071186		0	Uncomplicated			1		0								0		0												0
Tanzania 2002	4.5941138		0	Uncomplicated			1	Rural	0								0		0												0
Tanzania 2002	30		0	Uncomplicated			1	Urban	0								0		0												0
Tanzania 2002	58		0	Uncomplicated			1		0								0		0												0
Tanzania 2002	3.2032855		0	Uncomplicated					0								0		0												0
Tanzania 2002	3.6468172		0	Uncomplicated			1	Rural	0								0		0												0
Tanzania 2002	1.615332		0	Uncomplicated			1	Urban	0								0		0												0
Tanzania 2002	30.053389		0	Uncomplicated		1.5	1	Rural	0	4		0	0	0	0		0		0	0	Alive	7.099999905	0	37							1
Tanzania 2002	6.1108828		0	Uncomplicated			1	Urban	0								0		0												0
Tanzania 2002	7.9561944		0	Uncomplicated			1	Rural	0								0		0												0
Tanzania 2002	11.93703		0	Uncomplicated			1	Urban	0								0		0												0
Tanzania 2002	0.44353184		0	Uncomplicated			1	Rural	0								0		0												0
Tanzania 2002	0.47091034		0	Uncomplicated			1		0								0		0												0
Tanzania 2002	28.301163		0	Uncomplicated			1	Urban	0								0		0												0
Tanzania 2002	22.108145		0	Severe		2	1	Urban	0	3		0	1	0	0	0	0		0	0	Alive	5.699999809	0	37							1
Tanzania 2002	1.5249829		0	Uncomplicated			1	Urban	0								0		0												0
Tanzania 2002	3.8494182		0	Uncomplicated			1	Rural	0								0		0												0
Tanzania 2002	1.5660506		0	Uncomplicated			1	Urban	0								0		0												0
Tanzania 2002	3.9206023		0	Uncomplicated			1	Rural	0								0		0												0
Tanzania 2002	0.53661877	0	0	Severe		1	1	Urban	0	1			0	0	0	0	0		0	1	Alive	9.199999809	0	39.79999924							1
Tanzania 2002	15	0	0	Uncomplicated		0.5	1	Urban	0	3		0	0	0	0	0	0		0	0	Alive	12	0	40							1
Tanzania 2002	22.212183		1	Severe		0.25	1	Rural	0	2		0	1	0	0	0	0		0	0	Alive	4.800000191	0	37							1
Tanzania 2002	24		0	Severe		0.25	1	Urban	0	6		0	1	0	0		0		0	0	Alive	5.599999905	0	39							1
Tanzania 2002	20		0	Uncomplicated		0.5	1	Rural	0	3		0	0	0		0	0		0	0	Alive	8.699999809	0	39.20000076							1
Tanzania 2002	36		0	Uncomplicated			1		0								0		0												0
Tanzania 2002	16.328543		0	Uncomplicated			1		0								0		0												0
Tanzania 2002	2.1054072		0	Uncomplicated		1	1	Rural	0	5		0	0	0	0	0	0		0	0	Alive	6.599999905	0	37							1
Tanzania 2002	2.7761807		0	Uncomplicated			1	Rural	0								0		0												0
Tanzania 2002	17.552361		0	Uncomplicated			1	Urban	0								0		0												0
Tanzania 2002	26.439425		0	Uncomplicated		0.5	1	Urban	0	21		0	0	0		0	0		0	0	Alive	7.400000095	0	39							1
Tanzania 2002	0.87063652		0	Uncomplicated		2	1		0	3		0	0	0	0		0		0	0	Alive	5.400000095	1	39							1
Tanzania 2002	16.837782		0	Uncomplicated			1		0								0		0												0
Tanzania 2002	21		0	Uncomplicated			1	Urban	0								0		0												0
Tanzania 2002	12.142368		0	Uncomplicated			1	Rural	0								0		0												0
Tanzania 2002	2.8473649	0	0	Severe		1	1	Rural	0	3		0	0	0	0		0		1	1	Alive	5.599999905	0	39							1
Tanzania 2002	2.0232718	1	1	Severe		7	1	Rural	0	5		0	1	0	0	0	0		1	1	Alive	2.599999905	1	36							1
Tanzania 2002	27		0	Uncomplicated			1	Urban	0								0		0												0
Tanzania 2002	60		0	Uncomplicated			1	Rural	0								0		0												0
Tanzania 2002	10.121835		0	Uncomplicated			1	Urban	0								0		0												0
Tanzania 2002	2.4366872		0	Uncomplicated		1	1	Rural	0	3		0	0	0	0	0	0		0	0	Alive	7.199999809	1	36.59999847							1
Tanzania 2002	24.334019		0	Uncomplicated			1	Urban	0								0		0												0
Tanzania 2002	36		0	Uncomplicated			1	Urban	0								0		0												0
Tanzania 2002	1.3305955		0	Uncomplicated			1	Rural	0								0		0												0
Tanzania 2002	37		0	Uncomplicated			1	Rural	0								0		0												0
Tanzania 2002	13.801506		0	Uncomplicated			1		0								0		0												0
Tanzania 2002	40		0	Uncomplicated			1	Rural	0								0		0												0
Tanzania 2002	13		0	Uncomplicated			1		0								0		0												0
Tanzania 2002	21.894592		0	Uncomplicated			1	Urban	0								0														0
Tanzania 2002	30		0	Uncomplicated			1	Rural	0								0		0												0
Tanzania 2002	1.6016427		0	Uncomplicated			1	Rural	0								0		0												0
Tanzania 2002	3.1813827	0	0	Uncomplicated		2	1	Rural	0	4		0	0	0	0	0	0		0	0	Alive	5.900000095	1	37							1
Tanzania 2002	2.5051334		0	Uncomplicated			1	Rural	0								0		0												0
Tanzania 2002	1.3196441		0	Uncomplicated			1	Rural	0								0		0												0
Tanzania 2002	24		0	Uncomplicated			1	Urban	0								0		0												0
Tanzania 2002	40		0	Uncomplicated			1	Urban	0								0		0												0
Tanzania 2002	2.6748803	0	0	Uncomplicated		0.33333334	1		0	7		0	0	0	0		0		0		Alive	5.800000191	1	37.20000076							1
Tanzania 2002	3.1622176		0	Uncomplicated			1	Urban	0								0		0												0
Tanzania 2002	11.19781		0	Uncomplicated			1		0								0		0												0
Tanzania 2002	4.8624229		0	Uncomplicated					0								0		0												0
Tanzania 2002	5		0	Uncomplicated			1	Rural	0								0		0												0
Tanzania 2002	18.187542		0	Uncomplicated					0								0		0												0
Tanzania 2002	48		0	Uncomplicated			1	Rural	0								0		0												0
Tanzania 2002	30		0	Uncomplicated			1	Rural	0								0		0												0
Tanzania 2002	37.661877		0	Uncomplicated			1	Rural	0								0		0												0
Tanzania 2002	3.5920603		0	Uncomplicated			1	Rural	0								0		0												0
Tanzania 2002	1.1635866		0	Uncomplicated			1	Urban	0								0		0												0
Tanzania 2002	1.1362081		0	Uncomplicated			1	Rural	0								0		0												0
Tanzania 2002	5.2238193		0	Uncomplicated			1	Urban	0								0		0												0
Tanzania 2002	4	0	0	Uncomplicated		1.5	1	Rural	0	3		0	0	0	0	0	0		0	0	Alive	5.300000191	1	37							1
Tanzania 2002	4.6105409		1	Severe		1	1	Rural	0	2		0	1	0	0	0	0		0	0	Alive	4	1	40							1
Tanzania 2002	25.204655		0	Severe		0.5	1		0	6		0	1	0	0	0	0		0	0	Alive	6.199999809	0	37							1
Tanzania 2002	6.3983574		0	Uncomplicated			1	Urban	0								0		0												0
Tanzania 2002	17		0	Uncomplicated			1	Urban	0								0		0												0
Tanzania 2002	2.1054072		0	Uncomplicated			1		0								0		0												0
Tanzania 2002	1.2867899		0	Uncomplicated			1	Urban	0								0		0												0
Tanzania 2002	1.2511978		0	Uncomplicated					0								0		0												0
Tanzania 2002	3.7481177		0	Uncomplicated			1	Urban	0								0		0												0
Tanzania 2002	5.0102668		0	Uncomplicated			1	Rural	0								0		0												0
Tanzania 2002	2.4065709	0	0	Severe		0.5	1	Urban	0	3		0	0	0		0	0		1	1	Alive	5.400000095	0	37.5							1
Tanzania 2002	3		0	Uncomplicated			1	Urban	0								0		0												0
Tanzania 2002	5.4182067		0	Uncomplicated			1	Urban	0								0		0												0
Tanzania 2002	0.63518137		0	Uncomplicated		2	1	Urban	0	30		0	0	0	0	0	0		0	0	Alive	5.199999809	0	38							1
Tanzania 2002	25		0	Uncomplicated			1	Urban	0								0		0												0
Tanzania 2002	19.170431		0	Uncomplicated			1	Rural	0								0		0												0
Tanzania 2002	1.6235455		0	Uncomplicated			1	Urban	0								0		0												0
Tanzania 2002	1.5441478	0	1	Severe		2	1	Rural	0	3		0	1	0	0		0		0	1	Alive	3.299999952	1	37							1
Tanzania 2002	4		0	Uncomplicated			1	Rural	0								0		0												0
Tanzania 2002	0.61327857		0	Uncomplicated			1		0								0		0												0
Tanzania 2002	13.659138		0	Uncomplicated					0								0		0												0
Tanzania 2002	41		0	Uncomplicated			1		0								0		0												0
Tanzania 2002	12		0	Severe		2	1	Rural	0	3		0	0	0	0		0		0	1	Alive	9.5	0	38							1
Tanzania 2002	51		0	Uncomplicated			1	Rural	0								0		0												0
Tanzania 2002	23.082821		0	Uncomplicated			1	Urban	0								0		0												0
Tanzania 2002	10		0	Uncomplicated			1	Urban	0								0		0												0
Tanzania 2002	18		0	Uncomplicated			1	Urban	0								0		0												0
Tanzania 2002	20		0	Uncomplicated			1	Urban	0								0		0												0
Tanzania 2002	2.3983574		0	Uncomplicated			1	Rural	0								0		0												0
Tanzania 2002	5.5003424		0	Uncomplicated			1	Urban	0								0		0												0
Tanzania 2002	5.3607121		0	Uncomplicated			1	Urban	0								0		0												0
Tanzania 2002	1.0184805		0	Uncomplicated			1	Urban	0								0		0												0
Tanzania 2002	0.34770706		0	Uncomplicated			1	Rural	0								0		0												0
Tanzania 2002	3.0116358		1	Severe		1	1	Rural	0	3		0	1	1	1	0	0		1	1	Alive	3.799999952	1	40.59999847							1
Tanzania 2002	4.4763861		1	Severe		4	1	Rural	0	3		0	1	0	0	0	0		1	1	Alive	4	1	39.5							1
Tanzania 2002	3.6413414	1	0	Severe		2	1	Rural	0	2		0	0	0	0	0	0		1	1	Alive	10	0	38.5							1
Tanzania 2002	20		0	Uncomplicated			1	Urban	0								0		0												0
Tanzania 2002	0.74469543		0	Uncomplicated			1	Urban	0								0		0												0
Tanzania 2002	34		0	Uncomplicated			1	Urban	0								0		0												0
Tanzania 2002	39.824776		0	Uncomplicated			1	Urban	0								0		0												0
Tanzania 2002	9.5030804		0	Uncomplicated			1	Urban	0								0		0												0
Tanzania 2002	26.934977		0	Uncomplicated			1	Urban	0								0		0												0
Tanzania 2002	90		0	Uncomplicated			1		0								0		0												0
Tanzania 2002	67.178642		0	Uncomplicated			1	Urban	0								0		0												0
Tanzania 2002	21		0	Uncomplicated			1	Urban	0								0		0												0
Tanzania 2002	3.5564682	0	0	Severe		2	1		0	2		0	0	0	0	0	0		1	1	Alive	7	0	40							1
Tanzania 2002	1.0513347	0	0	Severe		1.5	1	Rural	0	4		0	0	0	1		0		1	1	Alive	6	0	39.5							1
Tanzania 2002	5	0	0	Severe		0.5	1	Urban	0	3		0	0	0	0	0	0		0	1	Alive	7.5	0	40.5							1
Tanzania 2002	2.7405887	1	0	Severe		1	1		0	2		0	0	0	1		0		1	1	Alive	5.699999809	0	40.20000076							1
Tanzania 2002	0.23819302		0	Uncomplicated					0								0		0												0
Tanzania 2002	2.2806296	0	0	Severe		3	1		0	1		0	0	0	1	0	0		0	1	Alive	12	0	40.5							1
Tanzania 2002	3.9726214		0	Uncomplicated			1	Urban	0								0		0												0
Tanzania 2002	1.9657769		0	Uncomplicated			1	Urban	0								0		0												0
Tanzania 2002	39.780972		0	Uncomplicated			1	Urban	0								0		0												0
Tanzania 2002	22		0	Uncomplicated			1	Rural	0								0		0												0
Tanzania 2002	3.3675566		0	Uncomplicated			1	Urban	0								0		0												0
Tanzania 2002	28		0	Uncomplicated			1	Rural	0								0		0												0
Tanzania 2002	34		0	Uncomplicated			1	Urban	0								0		0												0
Tanzania 2002	2.9705682		0	Uncomplicated			1	Urban	0								0		0												0
Tanzania 2002	14.075291	1	1	Severe		0.25	1	Urban	0	2		0	0	1	0		0		0	1	Dead	7.599999905	0	34.5							1
Tanzania 2002	18		0	Uncomplicated			1	Urban	0								0		0												0
Tanzania 2002	11		0	Uncomplicated			1	Urban	0								0		0												0
Tanzania 2002	8		0	Uncomplicated			1	Urban	0								0		0												0
Tanzania 2002	29		0	Uncomplicated			1	Urban	0								0		0												0
Tanzania 2002	1.5112936	0	1	Severe		1	1	Rural	0	3		0	1	0	0	0	0		1	1	Alive	3.599999905	0								1
Tanzania 2002	50		0	Severe		0.5	1	Urban	0	3		0	1	0	0		0		0	0	Alive	6.599999905	0	37							1
Tanzania 2002	2.7488022	1	0	Severe		3	1	Rural	0			1	1	1	1	0	0		1	1	Alive	2.400000095	0	39							0
Tanzania 2002	2.9158111		0	Uncomplicated			1	Urban	0								0		0												0
Tanzania 2002	4.8240929		0	Uncomplicated			1		0								0		0												0
Tanzania 2002	2.9130733		0	Uncomplicated			1	Urban	0								0		0												0
Tanzania 2002	19		0	Uncomplicated			1	Urban	0								0		0												0
Tanzania 2002	6		0	Uncomplicated			1	Urban	0								0		0												0
Tanzania 2002	13		0	Uncomplicated			1	Rural	0								0		0												0
Tanzania 2002	50		0	Uncomplicated			1	Rural	0								0		0												0
Tanzania 2002	63.496235		0	Uncomplicated			1	Rural	0								0		0												0
Tanzania 2002	0.33401778		1	Severe		4	1		0	4			1	0			0		0	0	Alive	4.099999905	1	38							1
Tanzania 2002	20		0	Uncomplicated			1	Rural	0								0		0												0
Tanzania 2002	2.8391514	0	1	Severe		2	1	Rural	0	4		0	1	0			0		0	1	Alive	4	1	37							1
Tanzania 2002	24		0	Uncomplicated		0.75	1	Urban	0	3		0	0	0	0	0	0		0	0	Alive	10.39999962	0	36.90000153							1
Tanzania 2002	11.425052		0	Uncomplicated			1		0								0		0												0
Tanzania 2002	4	0	1	Severe		1.5	1	Urban	0	3		1	0	0	0	0	0		0	1	Alive	6.900000095	0	37							1
Tanzania 2002	22		0	Uncomplicated			1	Rural	0								0		0												0
Tanzania 2002	2	0	1	Severe		1.5	1	Rural	0	3		0	1	0	0		0		0	0	Alive	4	0	37							1
Tanzania 2002	5.5687885		0	Uncomplicated			1		0								0		0												0
Tanzania 2002	50		0	Uncomplicated			1	Rural	0								0		0												0
Tanzania 2002	70		1	Severe		2	1	Rural	0	1		1	0	0	0		0		0	1	Alive	13.69999981	0	37							1
Tanzania 2002	8		0	Uncomplicated			1	Urban	0								0		0												0
Tanzania 2002	55		0	Uncomplicated			1	Urban	0								0		0												0
Tanzania 2002	7		0	Uncomplicated			1	Urban	0								0		0												0
Tanzania 2002	4.2737851	0	0	Uncomplicated		1	1	Rural	0	2		0	0	0			0		0	0	Alive	6.400000095	0	38.5							1
Tanzania 2002	2.1629021		0	Uncomplicated			1	Rural	0								0		0												0
Tanzania 2002	13		0	Uncomplicated			1	Urban	0								0		0												0
Tanzania 2002	4.1943874	0	1	Severe		3	1		0	2		1	0	0			0		1	1	Alive	7.400000095	0	38.5							1
Tanzania 2002	1.3169062	0	0	Severe		0.5	1	Urban	0	3		0	0	0	0		0		0	1	Alive	6.400000095	0	39.5							1
Tanzania 2002	2.6584532	0	1	Severe		3	1	Rural	0	4		0	1	0	0	1	0		0	0	Alive	4.5	1	37							1
Tanzania 2002	2.3956194		0	Uncomplicated			1		0								0		0												0
Tanzania 2002	1.7385353	0	0	Severe		0.5	1	Urban	0	4		0	0	0			0		0	1	Alive	7.599999905	0	38.5							1
Tanzania 2002	63		0	Uncomplicated			1	Urban	0								0		0												0
Tanzania 2002	7.118412		0	Uncomplicated			1	Rural	0								0		0												0
Tanzania 2002	3	0	0	Severe		2	1	Rural	0	3		0	0	0	0	0	0		0	1	Alive	8.199999809	0	40.09999847							1
Tanzania 2002	9		0	Uncomplicated			1		0								0		0												0
Tanzania 2002	20.065708		0	Uncomplicated		1.5	1	Rural	0	14		0	0	0	0	0	0		0	0	Alive	7.5	0	39							1
Tanzania 2002	21.278576		0	Uncomplicated			1	Urban	0								0		0												0
Tanzania 2002	42.611908		0	Uncomplicated			1	Rural	0								0		0												0
Tanzania 2002	8.9911022		0	Uncomplicated			1	Urban	0								0		0												0
Tanzania 2002	13.798768		0	Uncomplicated			1	Urban	0								0		0												0
Tanzania 2002	1.6344969	1	0	Uncomplicated		0.25	1	Urban	0	1		0	0	0	0	0	0		0	0	Alive	7	0	38							1
Tanzania 2002	1.4976044	0	0	Severe			1		0	1		0	0	0	0	0	0		1	1	Alive	7.199999809	0	38.79999924							1
Tanzania 2002	34		0	Uncomplicated			1	Urban	0								0		0												0
Tanzania 2002	21		0	Uncomplicated			1	Urban	0								0		0												0
Tanzania 2002	19		0	Uncomplicated			1	Rural	0								0		0												0
Tanzania 2002	34		0	Uncomplicated			1	Urban	0								0		0												0
Tanzania 2002	2.1683779	0	1	Severe		1.5	1		0	3		0	0	1	0		0		0	1	Alive	8.5	0	37.20000076							1
Tanzania 2002	7		0	Uncomplicated			1	Urban	0								0		0												0
Tanzania 2002	66		0	Uncomplicated			1	Urban	0								0		0												0
Tanzania 2002	16		0	Uncomplicated			1	Rural	0								0		0												0
Tanzania 2002	37		0	Uncomplicated		3.5			0	3		0	0	0	0	0	0		0	0	Alive	10.19999981	0	39							1
Tanzania 2002	7.8357291	0	1	Severe		3			0	8		0	1	0	0	0	0		0	1	Alive	3.900000095	1	39							1
Tanzania 2002	4.3477073	0	0	Severe		1.5	1	Rural	0	7		0	0	0	0	0	0		0	1	Alive	5.199999809	0	38.59999847							1
Tanzania 2002	0.55578369	0	0	Severe		0.5	1	Urban	0	1			0	0	0	0	0		0	1	Alive	8.399999619	0	39.5							1
Tanzania 2002	3.1430528		0	Uncomplicated			1	Rural	0								0		0												0
Tanzania 2002	4.2929502		0	Uncomplicated			1	Rural	0								0		0												0
Tanzania 2002	4.7310061	0	0	Severe		1	1	Rural	0	3		0	0	0	0	0	0		0	1	Alive	10.39999962	0	40.5							1
Tanzania 2002	24.884325		0	Uncomplicated			1	Urban	0								0		0												0
Tanzania 2002	31		1	Severe		0.5	1	Rural	0	4		1	0	1		0	0		0	1	Dead	8	0	38.5							1
Tanzania 2002	10		1	Severe		0.5	1	Rural	0	1		1	1	1		0	0		0	1	Dead	4.800000191	0	38.90000153							1
Tanzania 2002	26.956879		0	Uncomplicated			1	Urban	0								0		0												0
Tanzania 2002	26		0	Uncomplicated			1		0								0		0												0
Tanzania 2002	24.867899		0	Uncomplicated			1		0								0		0												0
Tanzania 2002	6.0588636		0	Uncomplicated			1	Rural	0								0		0												0
Tanzania 2002	11		0	Uncomplicated			1	Urban	0								0		0												0
Tanzania 2002	10		0	Uncomplicated			1		0								0		0												0
Tanzania 2002	11.386722		0	Uncomplicated			1	Urban	0								0		0												0
Tanzania 2002	90		0	Uncomplicated			1	Rural	0								0		0												0
Tanzania 2002	24		0	Uncomplicated			1	Rural	0								0		0												0
Tanzania 2002	36		0	Uncomplicated			1	Urban	0								0		0												0
Tanzania 2002	32		0	Uncomplicated			1	Rural	0								0		0												0
Tanzania 2002	32		0	Uncomplicated		0.25	1	Urban	0	7		0	0	0	0	0	0		0	0	Alive	10.69999981	0	36.5							1
Tanzania 2002	1.6481862	0	0	Uncomplicated		2	1		0	2		0	0	0	0	0	0		0	0	Alive	6.400000095	0	38							1
Tanzania 2002	1.0239562		0	Uncomplicated			1	Rural	0								0		0												0
Tanzania 2002	1.1937029		0	Uncomplicated					0								0		0												0
Tanzania 2002	1.3086927	0	0	Uncomplicated		0.33333334	1	Urban	0	3		0	0	0	0	0	0		0	0	Alive	7.199999809	0	38							1
Tanzania 2002	2.7542779		0	Uncomplicated			1		0								0		0												0
Tanzania 2002	1	0	0	Severe		2	1	Rural	0	2		0	0	0	1	1	0		1	1	Alive	5	0	41.5							0
Tanzania 2002	2.1957564		0	Uncomplicated			1	Rural	0								0		0												0
Tanzania 2002	3		0	Uncomplicated			1	Urban	0								0		0												0
Tanzania 2002	7.6988363		0	Uncomplicated			1	Urban	0								0		0												0
Tanzania 2002	72		0	Uncomplicated			1		0								0		0												0
Tanzania 2002	53		0	Uncomplicated			1	Rural	0								0		0												0
Tanzania 2002	4.6269679	0	0	Severe		0.5	1	Urban	0	4		0	0	0	0	0	0		1	1	Alive	8	0	39.5							1
Tanzania 2002	26		0	Uncomplicated			1		0								0		0												0
Tanzania 2002	14		0	Uncomplicated			1	Rural	0								0		0												0
Tanzania 2002	18		0	Uncomplicated			1	Urban	0								0		0												0
Tanzania 2002	12		0	Uncomplicated			1	Rural	0								0		0												0
Tanzania 2002	34		0	Uncomplicated			1	Urban	0								0		0												0
Tanzania 2002	0.65982205	0	0	Severe		4	1	Rural	0	3		0	0	0	0	0	0		1	0	Alive	8.800000191	0	40							1
Tanzania 2002	0.56673509	0	0	Severe		0.5	1	Urban	0	3		0	0	0	0	0	0		1	1	Alive	9.5	0	40							1
Tanzania 2002	2.1875427	1	1	Severe		1	1	Rural	0	1		0	0	1	0	0	0		1	1	Alive	5.199999809	0	38							1
Tanzania 2002	2.1437371	1	0	Severe		2	1	Rural	0	2		0	0	0	0	0	0		0	1	Alive	10.69999981	0	37							1
Tanzania 2002	0.84325802	1	1	Severe		0.5	1		0	3		0	1	0	0	0	0		1	1	Alive	4.400000095	1	38							1
Tanzania 2002	8	0	0	Severe		0.5	1		0	14		0	0	0	0	0	0		0	1	Alive	11.5	0	39							1
Tanzania 2002	4.7200546		0	Uncomplicated			1	Urban	0								0		0												0
Tanzania 2002	0.22450377		0	Uncomplicated			1	Rural	0								0		0												0
Tanzania 2002	4.7091036	0	1	Severe		0.5	1	Urban	0	5		0	1	0	0		0		1	0	Alive	4	1	38							1
Tanzania 2002	7.8767967	0	0	Severe		0.5	1	Urban	0	5		0	0	0	0	0	0		1	0	Alive	7.300000191	0	37							1
Tanzania 2002	9.7029428		0	Uncomplicated			1	Rural	0								0		0												0
Tanzania 2002	28		0	Uncomplicated			1	Urban	0								0		0												0
Tanzania 2002	41		0	Uncomplicated			1	Urban	0								0		0												0
Tanzania 2002	44		0	Uncomplicated			1	Rural	0								0		0												0
Tanzania 2002	37.889118		0	Uncomplicated			1	Urban	0								0		0												0
Tanzania 2002	20.810404		0	Severe		0.5	1	Rural	0	7		0	1	0	0	0	0		0	0	Alive	5.599999905	1	37							1
Tanzania 2002	24.635181		0	Severe		0.66666669	1		0	3		0	0	0	1	0	0		0	0	Alive	8.399999619	0	37							1
Tanzania 2002	42.557152		0	Uncomplicated			1	Urban	0								0		0												0
Tanzania 2002	55		1	Severe		1	1		0	2		0	1	0	0	0	0		0	1	Alive	3.700000048	1	37							1
Tanzania 2002	36.944557		0	Uncomplicated			1	Rural	0								0		0												0
Tanzania 2002	42		0	Uncomplicated			1	Rural	0								0		0												0
Tanzania 2002	16.944559		0	Uncomplicated			1	Urban	0								0		0												0
Tanzania 2002	9		0	Uncomplicated			1		0								0		0												0
Tanzania 2002	31.411362		0	Uncomplicated			1		0								0		0												0
Tanzania 2002	7		0	Uncomplicated			1	Urban	0								0		0												0
Tanzania 2002	7.6522927		0	Uncomplicated			1	Rural	0								0		0												0
Tanzania 2002	48		0	Uncomplicated			1	Urban	0								0		0												0
Tanzania 2002	19		0	Uncomplicated			1		0								0		0												0
Tanzania 2002	48		0	Uncomplicated			1	Urban	0								0		0												0
Tanzania 2002	36		0	Uncomplicated			1	Urban	0								0		0												0
Tanzania 2002	3.3976729		0	Uncomplicated			1	Rural	0								0														0
Tanzania 2002	2.7926078	1	0	Severe		0.5	1	Rural	0	5		0	1	0	1	0	0		1	1	Alive	3.200000048	0	38.5							0
Tanzania 2002	3.0828199		0	Uncomplicated			1	Rural	0								0		0												0
Tanzania 2002	2.5078714		0	Uncomplicated			1	Urban	0								0		0												0
Tanzania 2002	17.705681		0	Uncomplicated			1	Rural	0								0		0												0
Tanzania 2002	68		0	Uncomplicated			1	Urban	0								0		0												0
Tanzania 2002	1.6125941		0	Uncomplicated			1	Urban	0								0		0												0
Tanzania 2002	50		0	Severe		0.5	1	Urban	0	7		0	1	0	0		0		0	0	Alive	6.400000095	0								1
Tanzania 2002	30.140999		0	Uncomplicated			1	Urban	0								0		0												0
Tanzania 2002	15.255304		0	Uncomplicated			1	Rural	0								0		0												0
Tanzania 2002	10		0	Uncomplicated			1	Rural	0								0		0												0
Tanzania 2002	8		0	Uncomplicated			1	Rural	0								0		0												0
Tanzania 2002	6.1656399		0	Uncomplicated			1	Urban	0								0		0												0
Tanzania 2002	60.177959		0	Uncomplicated			1	Rural	0								0		0												0
Tanzania 2002	32.33128		0	Uncomplicated			1	Rural	0								0		0												0
Tanzania 2002	8	0	1	Severe		1	1	Rural	0	2		1	0	1		0	0		1	1	Alive	9	0								1
Tanzania 2002	0.45448324	0	1	Severe		1	1	Rural	0	3			1	0	0	0	0		1	1	Alive	1.600000024	1	38							1
Tanzania 2002	30		0	Uncomplicated		0.5	1	Urban	0	2		0	0	0	0	0	0		0	0	Alive	10.80000019	0	38							1
Tanzania 2002	17		0	Uncomplicated			1	Urban	0								0		0												0
Tanzania 2002	19.47707		0	Uncomplicated			1	Urban	0								0		0												0
Tanzania 2002	47		0	Uncomplicated			1	Urban	0								0		0												0
Tanzania 2002	48		0	Uncomplicated			1		0								0		0												0
Tanzania 2002	13		0	Uncomplicated			1	Urban	0								0		0												0
Tanzania 2002	27.455168		0	Severe		1.5	1	Rural	0	5		0	0	0	0	0	0		0	1	Alive	9.199999809	0	39.29999924							1
Tanzania 2002	12.016427		0	Uncomplicated			1	Urban	0								0		0												0
Tanzania 2002	23.416838		0	Severe		0.25	1	Urban	0	8		0	0	0	1	0	0		0	1	Alive	11.5	0	39.70000076							1
Tanzania 2002	1.4537988		0	Uncomplicated			1	Rural	0								0		0												0
Tanzania 2002	23.375771		0	Uncomplicated		6			0	3		0	0	0	0	0	0		0	0	Alive	9.800000191	0								1
Tanzania 2002	33.505817		0	Uncomplicated			1	Rural	0								0		0												0
Tanzania 2002	12.334018		0	Uncomplicated			1		0								0		0												0
Tanzania 2002	22		0	Uncomplicated			1		0								0		0												0
Tanzania 2002	35		0	Uncomplicated			1	Urban	0								0		0												0
Tanzania 2002	20.265572		0	Uncomplicated			1	Urban	0								0		0												0
Tanzania 2002	20		0	Uncomplicated			1	Urban	0								0		0												0
Tanzania 2002	14.116359		0	Uncomplicated			1	Rural	0								0		0												0
Tanzania 2002	2		0	Uncomplicated			1	Rural	0								0		0												0
Tanzania 2002	0.16974674	0	0	Uncomplicated		1	1		0	1		0	0	0	0	0	0		0	0	Alive	6.800000191	0	40.09999847							1
Tanzania 2002	3.6030116	0	0	Severe		0.5	1	Urban	0	2		0	0	0	0	0	0		0	1	Alive	7.199999809	0	38.90000153							1
Tanzania 2002	3.7015743	0	0	Severe		2	1	Rural	0	3		0	0	0	0	0	0		0	1	Alive	10.5	0	40							1
Tanzania 2002	5.0102668	1	0	Severe		3			0	3		0	0	0	0	0	0		1	1	Alive	8.199999809	0	39.5							1
Tanzania 2002	4.0054755	0	0	Severe		0.75	1		0	3		0	0	0	0	0	0		0	1	Alive	9.199999809	0	38							1
Tanzania 2002	1.6427104	1	0	Severe		3	1	Urban	0	7		0	0	0	0	0	0		0	1	Alive	9.600000381	0	38.20000076							1
Tanzania 2002	1		0	Uncomplicated			1	Rural	0								0		0												0
Tanzania 2002	14.168378		0	Uncomplicated			1	Urban	0								0		0												0
Tanzania 2002	50		0	Uncomplicated			1		0								0		0												0
Tanzania 2002	55		0	Uncomplicated		1.5	1	Urban	0	2		0	0	0	0	0	0		0	0	Alive	11.10000038	0	37.5							1
Tanzania 2002	10.970568		0	Uncomplicated			1	Urban	0								0		0												0
Tanzania 2002	1.2265571		0	Uncomplicated			1	Urban	0								0		0												0
Tanzania 2002	0.68446273		0	Uncomplicated			1	Rural	0								0		0												0
Tanzania 2002	44.999317		0	Uncomplicated			1	Urban	0								0		0												0
Tanzania 2002	11.170431	1	1	Severe		2.5	1	Rural	0	4		0	1	0	0	0	0		0	0	Alive	4.900000095	1	38							1
Tanzania 2002	28		0	Uncomplicated			1	Urban	0								0		0												0
Tanzania 2002	27		0	Uncomplicated			1	Urban	0								0		0												0
Tanzania 2002	32.199863		1	Severe		1	1	Rural	0	3		0	0	1	0	0	0		0	1	Alive	17.60000038	0	38							1
Tanzania 2002	39		0	Uncomplicated			1	Urban	0								0		0												0
Tanzania 2002	28		0	Uncomplicated			1	Urban	0								0		0												0
Tanzania 2002	15.865846		0	Uncomplicated			1	Rural	0								0		0												0
Tanzania 2002	4.9034905		0	Uncomplicated			1	Rural	0								0		0												0
Tanzania 2002	3		0	Uncomplicated			1	Urban	0								0		0												0
Tanzania 2002	2.001369	1	1	Severe		1	1		0	4		0	1	0	0	0	0		1	1	Alive	3.400000095	1	40.09999847							1
Tanzania 2002	7.8412046		0	Uncomplicated			1		0								0		0												0
Tanzania 2002	30		0	Uncomplicated			1	Rural	0								0		0												0
Tanzania 2002	18.989733		0	Uncomplicated			1		0								0		0												0
Tanzania 2002	2.4558523		0	Uncomplicated			1	Urban	0								0		0												0
Tanzania 2002	26		0	Uncomplicated			1	Rural	0								0		0												0
Tanzania 2002	6.4750171		0	Uncomplicated			1	Urban	0								0		0												0
Tanzania 2002	25.344284		0	Severe		0.25	1	Urban	0	7		0	1	0	0	0	0		0	0	Alive	6.199999809	0	37							1
Tanzania 2002	4	1	0	Severe		8	1		0	2		0	0	0	0	0	0		0	1	Alive	9.600000381	0	41							1
Tanzania 2002	3.1567419	0	0	Severe		0.5	1	Urban	0	5		0	0	0	0	0	0		1	1	Alive	6.800000191	0	39							1
Tanzania 2002	2.1765914	0	0	Severe		2	1	Rural	0	3		0	0	0	0	0	0		0	1	Alive	9.600000381	0	39.5							1
Tanzania 2002	4.2765231	0	0	Severe		2	1	Rural	0	3		0	0	0	0	0	0		1	1	Alive	11.19999981	0	40.20000076							1
Tanzania 2002	2.8610542		0	Uncomplicated			1	Urban	0								0		0												0
Tanzania 2002	4.7885013	0	0	Severe		1	1	Rural	0	3		0	0	0	0	0	0		1	1	Alive	8.800000191	0	38.90000153							1
Tanzania 2002	20		0	Uncomplicated			1	Urban	0								0		0												0
Tanzania 2002	23.13484		0	Uncomplicated			1	Urban	0								0		0												0
Tanzania 2002	19		0	Uncomplicated			1	Rural	0								0		0												0
Tanzania 2002	9		0	Uncomplicated			1		0								0		0												0
Tanzania 2002	33.289528		0	Uncomplicated			1	Urban	0								0		0												0
Tanzania 2002	3.5373032	1	1	Severe		1.5	1	Urban	0	2		0	1	0	0	0	0		1	1	Alive	3.700000048	1	39							1
Tanzania 2002	41.182751		0	Uncomplicated			1	Urban	0								0		0												0
Tanzania 2002	21.853525		0	Uncomplicated			1	Urban	0								0		0												0
Tanzania 2002	4.3121152		0	Uncomplicated			1	Rural	0								0		0												0
Tanzania 2002	20.276524		0	Uncomplicated			1	Urban	0								0		0												0
[truncated: 7,966 more rows]
