# Supplementary material for: The impact of delayed treatment of uncomplicated P. falciparum malaria on progression to severe malaria: A systematic review and a pooled multicentre individual-patient meta-analysis
Source: PLoS Med. 2020 Oct 19;17(10):e1003359. doi: 10.1371/journal.pmed.1003359 (PMC7571702; doi:10.1371/journal.pmed.1003359)
Supplement: S2 Data — (XLSX) [file pmed.1003359.s032.xlsx]

## Sheet: Data dictionary
Variable name	Variable label	Categories	Code/Label
dataset	Dataset name	String
age_yrs	Age in years	Integer
loweduc	Mother's education level	primary school or higher	0
		less than primary education	1
orig_def	Original definition of severe malaria in each study	Uncomplicated Malaria	0
		Severe Malaria	1
sev_uncomp	Current study's standardised definition of severe malaria	Uncomplicated malaria	"Uncomplicated"
		Severe Malaria	"Severe"
distance_km	Distance to the health facility in km	Integer
travhrs	Travelling time to the health facility in hours	Integer
pf_3cat	P.falciparum parasite prevalence in 2-10 year olds (PfPR2-10)	Low (<10%)	1
		Moderate (≥10% to <35%)	2
		High (≥35%)	3
urban_tanzania	Urbanicity in the Tanzania dataset (based on GRUMPv1)	Rural	"Rural"
		Urban	"Urban"
pop_dens_over300	Population density (based on WorldPop)	Population density ≤300 per km²	0
		Population density >300 per km²	1
duration_illness_days	Days since start of symptom onset	Integer
duration_fever_days	Days since start of fever onset	Integer
cm	Cerebral malaria	No	0
		Yes	1
sma	Severe malarial anaemia	No	0
		Yes	1
rds	Respiratory distress syndrome	No	0
		Yes	1
hyperlact	Hyperlactatemia	No	0
		Yes	1
hypogly	Hypoglycemia	No	0
		Yes	1
hyperpar	Hyperparasitaemia	No	0
		Yes	1
renal_imp	Renal Impairment	No	0
		Yes	1
jaund	Jaundice	No	0
		Yes	1
prostration	Prostration	No	0
		Yes	1
death	Death during admission	No	"Alive"
		Yes	"Dead"
hb	Haemoglobin in g/dl	Integer
transfusion	Transfusion during admission	No	0
		Yes	1
temperature	Temperature at time of admission	Integer
duration_convulsions_days	Duration of convulsions in days	Integer
duration_unconscious_days	Duration of unconsciousness in days	Integer
duration_diffbreath_days	Duration of having difficulty in breathing in days	Integer
duration_fastbreath_days	Duration of fast breathing in days	Integer
duration_respdist_days	Duration of respiratory distress in days	Integer
duration_coma_days	Duration of coma in days	Integer
prior_antimal	Any antimalarial treatment prior to admission	No	0
		Yes	1
prior_act	ACT treatment prior to admission	No	0
		Yes	1
